# Supplementary material for: Crystal structure of (2-hy­droxy-5-methyl­phen­yl)(3-methyl-1-phenyl-1H-pyrazolo­[3,4-b]pyridin-5-yl)methanone
Source: Acta Crystallogr E Crystallogr Commun. 2015 Jun 24;71(Pt 7):o501–2. doi: 10.1107/S2056989015011597 (PMC4518926; doi:10.1107/S2056989015011597)
Supplement: Supplementary file 1 [file e-71-0o501-sup1.cif]

##############################################################################
#                                                                            #
# This CIF contains the data in a paper accepted for publication in          #
# Acta Crystallographica Section E. It conforms to the requirements of       #
# Notes for Authors for Acta Crystallographica Section E, and has been       #
# peer reviewed under the auspices of the IUCr Commission on Journals.       #
#                                                                            #
# Full details of the Crystallographic Information File format               #
# are given in the paper "The Crystallographic Information File (CIF):       #
# a New Standard Archive File for Crystallography" by S. R. Hall, F. H.      #
# Allen and I. D. Brown [Acta Cryst. (1991), A47, 655-685].                  #
#                                                                            #
# The current version of the core CIF dictionary is obtainable from          #
# ftp://ftp.iucr.org/pub/cif_core.dic.                                       #
#                                                                            #
# Software is freely available for graphical display of the structure(s)     #
# in this CIF. For information consult the CIF software page                 #
# http://www.iucr.org/resources/cif/software.                                #
#                                                                            #
# This file may be used for bona fide research purposes within the           #
# scientific community so long as proper attribution is given to the journal # 
# article from which it was obtained.                                        #
#                                                                            #
##############################################################################
data_global
_audit_creation_method     SHELXL-97
_journal_date_recd_electronic     2015-06-11
_journal_date_accepted     2015-06-15
_journal_name_full     'Acta Crystallographica, Section E'
_journal_year     2015
_journal_volume     71
_journal_issue      7
_journal_page_first     o501
_journal_page_last     o502
_journal_paper_category     HO
_journal_paper_doi     10.1107/S2056989015011597
_journal_coeditor_code     SU5154
_publ_contact_author_name     'A. Subbiah Pandi'
_publ_contact_author_address
;
  Department of Physics
  Presidency College
  Chennai 600 005
  India
;
_publ_contact_author_email     'aspandian59@gmail.com'
_publ_contact_author_fax     '044 091 2854 4894'
_publ_contact_author_phone     '044 091 24471061'
_publ_section_title
;\
Crystal structure of
(2-hydroxy-5-methylphenyl)(3-methyl-1-phenyl-1<i>H</i>-pyrazolo[3,4-<i>b</i>]\
pyridin-5-yl)methanone
;
loop_
    _publ_author_name
    _publ_author_address
    'Rajamani Raja'
;
      Department of Physics
      Presidency College (Autonomous)
      Chennai 600 005
      India
;
    'Nataraj Poomathi'
;
     Organic Chemistry Division
     CSIR Central Leather Research Institute
     Adyar, Chennai 600 020
     India
;
    ' Paramasivam T. Perumal'
;
     Organic Chemistry Division
     CSIR Central Leather Research Institute
     Adyar, Chennai 600 020
     India
;
    'A. SubbiahPandi'
;    Department of Physics
     Presidency College (Autonomous)
     Chennai 600 005
     India
;
data_I
_audit_creation_method     SHELXL-97
_chemical_name_systematic
;\
(2-Hydroxy-5-methylphenyl)(3-methyl-1-\
phenyl-1<i>H</i>-pyrazolo[3,4-<i>b</i>]pyridin-5-yl)methanone
;
_chemical_name_common     ?
_chemical_formula_moiety     'C21 H17 N3 O2'
_chemical_formula_sum     'C21 H17 N3 O2'
_chemical_formula_iupac     'C21 H17 N3 O2'
_chemical_formula_weight     343.38
_chemical_melting_point     ?
_symmetry_cell_setting     monoclinic
_symmetry_space_group_name_H-M     'P 21/c'
_symmetry_space_group_name_Hall     '-P 2ybc'
loop_
    _symmetry_equiv_pos_as_xyz
    'x, y, z'
    '-x, y+1/2, -z+1/2'
    '-x, -y, -z'
    'x, -y-1/2, z-1/2'
_cell_length_a     14.7164(7)
_cell_length_b     16.7306(9)
_cell_length_c     7.0733(3)
_cell_angle_alpha     90.00
_cell_angle_beta     94.857(2)
_cell_angle_gamma     90.00
_cell_volume     1735.29(14)
_cell_formula_units_Z     4
_cell_measurement_reflns_used     2001
_cell_measurement_theta_min     1.39
_cell_measurement_theta_max     25.00
_cell_measurement_temperature     293(2)
_exptl_crystal_description     Block
_exptl_crystal_colour     colourless
_exptl_crystal_size_max     0.25
_exptl_crystal_size_mid     0.20
_exptl_crystal_size_min     0.20
_exptl_crystal_density_diffrn     1.314
_exptl_crystal_density_meas     ?
_exptl_crystal_density_method     'not measured'
_exptl_crystal_F_000     720
_exptl_absorpt_coefficient_mu     0.087
_exptl_absorpt_correction_type     multi-scan
_exptl_absorpt_process_details
;
(<i>SADABS</i>; Bruker, 2008)
;
_exptl_absorpt_correction_T_min     0.979
_exptl_absorpt_correction_T_max     0.983
_exptl_special_details     ?
_diffrn_ambient_temperature     293(2)
_diffrn_radiation_type     MoK\a
_diffrn_radiation_wavelength     0.71073
_diffrn_radiation_source     'fine-focus sealed tube'
_diffrn_radiation_monochromator     graphite
_diffrn_measurement_device_type     'Bruker SMART APEXII CCD'
_diffrn_measurement_method     '\w and \f scans'
_diffrn_detector_area_resol_mean     ?
_diffrn_reflns_number     10536
_diffrn_reflns_av_R_equivalents     0.0358
_diffrn_reflns_av_sigmaI/netI     0.0404
_diffrn_reflns_theta_min     1.39
_diffrn_reflns_theta_max     25.00
_diffrn_reflns_theta_full     25.00
_diffrn_measured_fraction_theta_max     0.998
_diffrn_measured_fraction_theta_full     0.998
_diffrn_reflns_limit_h_min     -17
_diffrn_reflns_limit_h_max     17
_diffrn_reflns_limit_k_min     -19
_diffrn_reflns_limit_k_max     19
_diffrn_reflns_limit_l_min     -5
_diffrn_reflns_limit_l_max     8
_diffrn_standards_number     ?
_diffrn_standards_interval_count     ?
_diffrn_standards_interval_time     ?
_diffrn_standards_decay_%     ?
_refine_special_details
;
Refinement of <i>F</i>^2^ against ALL reflections. The weighted <i>R</i>-factor
<i>wR</i> and goodness of fit <i>S</i> are based on <i>F</i>^2^, conventional
<i>R</i>-factors <i>R</i> are based on <i>F</i>, with <i>F</i> set to zero for
negative <i>F</i>^2^. The threshold expression of <i>F</i>^2^ >
\s(<i>F</i>^2^) is used only for calculating <i>R</i>-factors(gt) <i>etc</i>.
and is not relevant to the choice of reflections for refinement.
<i>R</i>-factors based on <i>F</i>^2^ are statistically about twice as large
as those based on <i>F</i>, and <i>R</i>- factors based on ALL data will be
even larger.
;
_reflns_number_total     3055
_reflns_number_gt     2001
_reflns_threshold_expression     I>2sigma(I)
_refine_ls_structure_factor_coef     Fsqd
_refine_ls_matrix_type     full
_refine_ls_R_factor_all     0.0778
_refine_ls_R_factor_gt     0.0446
_refine_ls_wR_factor_gt     0.1067
_refine_ls_wR_factor_ref     0.1252
_refine_ls_goodness_of_fit_ref     1.036
_refine_ls_restrained_S_all     1.036
_refine_ls_number_reflns     3055
_refine_ls_number_parameters     237
_refine_ls_number_restraints     0
_refine_ls_hydrogen_treatment     constr
_refine_ls_weighting_scheme     calc
_refine_ls_weighting_details
         'calc w=1/[\s^2^(Fo^2^)+(0.0597P)^2^+0.1547P] where P=(Fo^2^+2Fc^2^)/3'
_atom_sites_solution_hydrogens     geom
_atom_sites_solution_primary     direct
_atom_sites_solution_secondary     difmap
_refine_ls_shift/su_max     0.000
_refine_ls_shift/su_mean     0.000
_refine_diff_density_max     0.200
_refine_diff_density_min     -0.182
_refine_ls_extinction_method     none
_refine_ls_extinction_coef     ?
loop_
    _atom_type_symbol
    _atom_type_description
    _atom_type_scat_dispersion_real
    _atom_type_scat_dispersion_imag
    _atom_type_scat_source
    'C' 'C' 0.0033 0.0016
                         'International Tables Vol C Tables 4.2.6.8 and 6.1.1.4'
    'H' 'H' 0.0000 0.0000
                         'International Tables Vol C Tables 4.2.6.8 and 6.1.1.4'
    'N' 'N' 0.0061 0.0033
                         'International Tables Vol C Tables 4.2.6.8 and 6.1.1.4'
    'O' 'O' 0.0106 0.0060
                         'International Tables Vol C Tables 4.2.6.8 and 6.1.1.4'
_computing_data_collection
;
<i>APEX2</i> (Bruker, 2008)
;
_computing_cell_refinement
;
<i>SAINT</i> (Bruker, 2008)
;
_computing_data_reduction
;
<i>SAINT</i> (Bruker, 2008)
;
_computing_structure_solution
;
SHELXS97 (Sheldrick, 2008)
;
_computing_structure_refinement
;
SHELXL97 (Sheldrick, 2008)
;
_computing_molecular_graphics
;
<i>ORTEP-3 for Windows</i> (Farrugia, 2012)
;
_computing_publication_material
;
<i>SHELXL97</i> (Sheldrick, 2008) and <i>PLATON</i> (Spek, 2009)
;
loop_
    _atom_site_type_symbol
    _atom_site_label
    _atom_site_fract_x
    _atom_site_fract_y
    _atom_site_fract_z
    _atom_site_U_iso_or_equiv
    _atom_site_adp_type
    _atom_site_calc_flag
    _atom_site_refinement_flags
    _atom_site_occupancy
    _atom_site_symmetry_multiplicity
    _atom_site_disorder_assembly
    _atom_site_disorder_group
    C C1 0.05588(15) 0.09390(16) 0.0431(4) 0.0621(7) Uani d . 1 1 . .
    C C2 0.00532(16) 0.13878(17) -0.0938(4) 0.0746(8) Uani d . 1 1 . .
    H H2 -0.0552 0.1509 -0.0781 0.090 Uiso calc R 1 1 . .
    C C3 0.04416(17) 0.16526(16) -0.2520(4) 0.0724(8) Uani d . 1 1 . .
    H H3 0.0090 0.1950 -0.3420 0.087 Uiso calc R 1 1 . .
    C C4 0.13449(15) 0.14903(14) -0.2816(3) 0.0559(6) Uani d . 1 1 . .
    C C5 0.17618(19) 0.17799(17) -0.4560(4) 0.0787(8) Uani d . 1 1 . .
    H H5A 0.1872 0.2344 -0.4458 0.118 Uiso calc R 1 1 . .
    H H5B 0.1352 0.1674 -0.5660 0.118 Uiso calc R 1 1 . .
    H H5C 0.2328 0.1506 -0.4675 0.118 Uiso calc R 1 1 . .
    C C6 0.18475(14) 0.10574(13) -0.1436(3) 0.0491(6) Uani d . 1 1 . .
    H H6 0.2454 0.0945 -0.1602 0.059 Uiso calc R 1 1 . .
    C C7 0.14798(13) 0.07811(13) 0.0206(3) 0.0482(6) Uani d . 1 1 . .
    C C8 0.20198(14) 0.03024(15) 0.1632(3) 0.0517(6) Uani d . 1 1 . .
    C C9 0.30348(13) 0.03373(13) 0.1803(3) 0.0420(5) Uani d . 1 1 . .
    C C10 0.35019(13) 0.10607(14) 0.1603(3) 0.0451(5) Uani d . 1 1 . .
    H H10 0.3150 0.1511 0.1289 0.054 Uiso calc R 1 1 . .
    C C11 0.48557(12) 0.04804(12) 0.2241(2) 0.0358(5) Uani d . 1 1 . .
    C C12 0.44789(12) -0.02748(12) 0.2511(2) 0.0364(5) Uani d . 1 1 . .
    C C13 0.35323(13) -0.03413(13) 0.2305(3) 0.0426(5) Uani d . 1 1 . .
    H H13 0.3245 -0.0826 0.2500 0.051 Uiso calc R 1 1 . .
    C C14 0.52392(13) -0.07907(13) 0.2957(3) 0.0409(5) Uani d . 1 1 . .
    C C15 0.52419(16) -0.16642(14) 0.3369(3) 0.0585(6) Uani d . 1 1 . .
    H H15A 0.5858 -0.1858 0.3471 0.088 Uiso calc R 1 1 . .
    H H15B 0.4895 -0.1940 0.2360 0.088 Uiso calc R 1 1 . .
    H H15C 0.4975 -0.1757 0.4542 0.088 Uiso calc R 1 1 . .
    C C16 0.64979(12) 0.09625(12) 0.2357(2) 0.0376(5) Uani d . 1 1 . .
    C C17 0.73654(13) 0.07915(14) 0.3181(3) 0.0484(6) Uani d . 1 1 . .
    H H17 0.7475 0.0326 0.3881 0.058 Uiso calc R 1 1 . .
    C C18 0.80646(14) 0.13251(17) 0.2945(3) 0.0618(7) Uani d . 1 1 . .
    H H18 0.8650 0.1211 0.3478 0.074 Uiso calc R 1 1 . .
    C C19 0.79085(16) 0.20215(17) 0.1933(3) 0.0639(7) Uani d . 1 1 . .
    H H19 0.8384 0.2375 0.1783 0.077 Uiso calc R 1 1 . .
    C C20 0.70447(15) 0.21893(15) 0.1146(3) 0.0548(6) Uani d . 1 1 . .
    H H20 0.6935 0.2662 0.0473 0.066 Uiso calc R 1 1 . .
    C C21 0.63382(14) 0.16638(13) 0.1345(3) 0.0448(5) Uani d . 1 1 . .
    H H21 0.5756 0.1780 0.0800 0.054 Uiso calc R 1 1 . .
    N N1 0.44001(10) 0.11614(10) 0.1820(2) 0.0426(4) Uani d . 1 1 . .
    N N2 0.57850(10) 0.03981(10) 0.2511(2) 0.0378(4) Uani d . 1 1 . .
    N N3 0.60079(11) -0.03890(10) 0.2955(2) 0.0421(4) Uani d . 1 1 . .
    O O1 0.01363(10) 0.06702(12) 0.1927(3) 0.0870(6) Uani d . 1 1 . .
    H H1 0.0497 0.0411 0.2629 0.130 Uiso calc R 1 1 . .
    O O2 0.16431(10) -0.01281(12) 0.2757(2) 0.0770(6) Uani d . 1 1 . .
loop_
    _atom_site_aniso_label
    _atom_site_aniso_U_11
    _atom_site_aniso_U_22
    _atom_site_aniso_U_33
    _atom_site_aniso_U_12
    _atom_site_aniso_U_13
    _atom_site_aniso_U_23
    C1 0.0363(13) 0.0691(19) 0.0801(16) -0.0013(12) 0.0012(12) -0.0142(14)
    C2 0.0360(13) 0.078(2) 0.108(2) 0.0116(13) -0.0070(14) -0.0114(17)
    C3 0.0540(16) 0.0674(19) 0.0910(19) 0.0122(14) -0.0217(14) -0.0046(16)
    C4 0.0514(14) 0.0499(16) 0.0636(14) 0.0071(12) -0.0111(11) -0.0101(12)
    C5 0.0879(19) 0.076(2) 0.0695(16) 0.0080(16) -0.0083(14) 0.0057(14)
    C6 0.0362(11) 0.0506(15) 0.0591(13) 0.0039(10) -0.0035(10) -0.0120(11)
    C7 0.0296(11) 0.0521(15) 0.0622(13) 0.0028(10) -0.0007(10) -0.0120(11)
    C8 0.0384(12) 0.0626(17) 0.0542(13) -0.0040(11) 0.0044(10) -0.0059(12)
    C9 0.0336(11) 0.0484(14) 0.0438(11) 0.0006(10) 0.0012(8) -0.0025(10)
    C10 0.0368(12) 0.0459(14) 0.0516(12) 0.0073(10) -0.0020(9) -0.0009(10)
    C11 0.0317(10) 0.0394(13) 0.0361(10) 0.0031(9) 0.0016(8) -0.0025(9)
    C12 0.0366(11) 0.0377(13) 0.0348(9) 0.0001(9) 0.0025(8) -0.0048(9)
    C13 0.0425(12) 0.0451(14) 0.0407(10) -0.0082(10) 0.0062(9) -0.0048(9)
    C14 0.0447(12) 0.0382(13) 0.0396(10) 0.0015(10) 0.0030(9) -0.0029(9)
    C15 0.0648(15) 0.0400(15) 0.0693(14) 0.0025(12) -0.0020(12) 0.0037(11)
    C16 0.0337(11) 0.0435(14) 0.0363(10) -0.0009(9) 0.0071(8) -0.0068(9)
    C17 0.0373(12) 0.0518(15) 0.0558(12) 0.0066(11) 0.0023(9) -0.0054(11)
    C18 0.0319(12) 0.076(2) 0.0775(16) -0.0011(12) 0.0064(11) -0.0127(15)
    C19 0.0485(15) 0.072(2) 0.0747(16) -0.0190(13) 0.0219(12) -0.0100(14)
    C20 0.0579(15) 0.0539(16) 0.0541(12) -0.0116(12) 0.0134(11) 0.0017(11)
    C21 0.0432(12) 0.0477(15) 0.0432(11) -0.0032(10) 0.0026(9) 0.0001(10)
    N1 0.0340(9) 0.0412(11) 0.0520(10) 0.0031(8) 0.0003(7) -0.0012(8)
    N2 0.0324(9) 0.0364(11) 0.0443(9) 0.0032(8) 0.0013(7) 0.0005(8)
    N3 0.0403(10) 0.0367(11) 0.0490(9) 0.0066(8) 0.0020(7) 0.0006(8)
    O1 0.0393(10) 0.1199(18) 0.1043(14) -0.0003(10) 0.0207(9) 0.0018(12)
    O2 0.0431(9) 0.1069(16) 0.0816(11) -0.0112(10) 0.0087(8) 0.0238(11)
_geom_special_details
;
All e.s.d.'s (except the e.s.d. in the dihedral angle between two l.s. planes)
are estimated using the full covariance matrix. The cell e.s.d.'s are taken
into account individually in the estimation of e.s.d.'s in distances, angles
and torsion angles; correlations between e.s.d.'s in cell parameters are only
used when they are defined by crystal symmetry. An approximate (isotropic)
treatment of cell e.s.d.'s is used for estimating e.s.d.'s involving l.s.
planes.
;
loop_
    _geom_bond_atom_site_label_1
    _geom_bond_atom_site_label_2
    _geom_bond_site_symmetry_2
    _geom_bond_distance
    _geom_bond_publ_flag
    C1 O1 . 1.349(3) ?
    C1 C2 . 1.391(3) ?
    C1 C7 . 1.403(3) ?
    C2 C3 . 1.372(4) ?
    C2 H2 . 0.9300 ?
    C3 C4 . 1.390(3) ?
    C3 H3 . 0.9300 ?
    C4 C6 . 1.379(3) ?
    C4 C5 . 1.504(3) ?
    C5 H5A . 0.9600 ?
    C5 H5B . 0.9600 ?
    C5 H5C . 0.9600 ?
    C6 C7 . 1.401(3) ?
    C6 H6 . 0.9300 ?
    C7 C8 . 1.468(3) ?
    C8 O2 . 1.239(3) ?
    C8 C9 . 1.489(3) ?
    C9 C13 . 1.381(3) ?
    C9 C10 . 1.405(3) ?
    C10 N1 . 1.328(2) ?
    C10 H10 . 0.9300 ?
    C11 N1 . 1.343(2) ?
    C11 N2 . 1.372(2) ?
    C11 C12 . 1.399(3) ?
    C12 C13 . 1.393(3) ?
    C12 C14 . 1.427(3) ?
    C13 H13 . 0.9300 ?
    C14 N3 . 1.316(2) ?
    C14 C15 . 1.490(3) ?
    C15 H15A . 0.9600 ?
    C15 H15B . 0.9600 ?
    C15 H15C . 0.9600 ?
    C16 C21 . 1.384(3) ?
    C16 C17 . 1.388(3) ?
    C16 N2 . 1.423(2) ?
    C17 C18 . 1.383(3) ?
    C17 H17 . 0.9300 ?
    C18 C19 . 1.376(3) ?
    C18 H18 . 0.9300 ?
    C19 C20 . 1.373(3) ?
    C19 H19 . 0.9300 ?
    C20 C21 . 1.378(3) ?
    C20 H20 . 0.9300 ?
    C21 H21 . 0.9300 ?
    N2 N3 . 1.387(2) ?
    O1 H1 . 0.8200 ?
loop_
    _geom_angle_atom_site_label_1
    _geom_angle_atom_site_label_2
    _geom_angle_atom_site_label_3
    _geom_angle_site_symmetry_1
    _geom_angle_site_symmetry_3
    _geom_angle
    _geom_angle_publ_flag
    O1 C1 C2 . . 118.1(2) ?
    O1 C1 C7 . . 122.7(2) ?
    C2 C1 C7 . . 119.2(2) ?
    C3 C2 C1 . . 120.5(2) ?
    C3 C2 H2 . . 119.8 ?
    C1 C2 H2 . . 119.8 ?
    C2 C3 C4 . . 122.0(2) ?
    C2 C3 H3 . . 119.0 ?
    C4 C3 H3 . . 119.0 ?
    C6 C4 C3 . . 117.3(2) ?
    C6 C4 C5 . . 121.2(2) ?
    C3 C4 C5 . . 121.5(2) ?
    C4 C5 H5A . . 109.5 ?
    C4 C5 H5B . . 109.5 ?
    H5A C5 H5B . . 109.5 ?
    C4 C5 H5C . . 109.5 ?
    H5A C5 H5C . . 109.5 ?
    H5B C5 H5C . . 109.5 ?
    C4 C6 C7 . . 122.6(2) ?
    C4 C6 H6 . . 118.7 ?
    C7 C6 H6 . . 118.7 ?
    C6 C7 C1 . . 118.5(2) ?
    C6 C7 C8 . . 121.67(18) ?
    C1 C7 C8 . . 119.8(2) ?
    O2 C8 C7 . . 120.86(19) ?
    O2 C8 C9 . . 118.09(19) ?
    C7 C8 C9 . . 121.03(19) ?
    C13 C9 C10 . . 118.74(18) ?
    C13 C9 C8 . . 119.7(2) ?
    C10 C9 C8 . . 121.43(19) ?
    N1 C10 C9 . . 126.03(19) ?
    N1 C10 H10 . . 117.0 ?
    C9 C10 H10 . . 117.0 ?
    N1 C11 N2 . . 126.11(18) ?
    N1 C11 C12 . . 126.89(17) ?
    N2 C11 C12 . . 107.00(17) ?
    C13 C12 C11 . . 117.53(18) ?
    C13 C12 C14 . . 137.2(2) ?
    C11 C12 C14 . . 105.31(17) ?
    C9 C13 C12 . . 117.71(19) ?
    C9 C13 H13 . . 121.1 ?
    C12 C13 H13 . . 121.1 ?
    N3 C14 C12 . . 110.41(18) ?
    N3 C14 C15 . . 120.87(19) ?
    C12 C14 C15 . . 128.72(19) ?
    C14 C15 H15A . . 109.5 ?
    C14 C15 H15B . . 109.5 ?
    H15A C15 H15B . . 109.5 ?
    C14 C15 H15C . . 109.5 ?
    H15A C15 H15C . . 109.5 ?
    H15B C15 H15C . . 109.5 ?
    C21 C16 C17 . . 120.13(19) ?
    C21 C16 N2 . . 120.56(16) ?
    C17 C16 N2 . . 119.28(18) ?
    C18 C17 C16 . . 118.9(2) ?
    C18 C17 H17 . . 120.5 ?
    C16 C17 H17 . . 120.5 ?
    C19 C18 C17 . . 121.1(2) ?
    C19 C18 H18 . . 119.5 ?
    C17 C18 H18 . . 119.5 ?
    C20 C19 C18 . . 119.5(2) ?
    C20 C19 H19 . . 120.3 ?
    C18 C19 H19 . . 120.3 ?
    C19 C20 C21 . . 120.6(2) ?
    C19 C20 H20 . . 119.7 ?
    C21 C20 H20 . . 119.7 ?
    C20 C21 C16 . . 119.81(19) ?
    C20 C21 H21 . . 120.1 ?
    C16 C21 H21 . . 120.1 ?
    C10 N1 C11 . . 113.03(18) ?
    C11 N2 N3 . . 109.93(16) ?
    C11 N2 C16 . . 130.97(17) ?
    N3 N2 C16 . . 119.08(15) ?
    C14 N3 N2 . . 107.36(15) ?
    C1 O1 H1 . . 109.5 ?
loop_
    _geom_torsion_atom_site_label_1
    _geom_torsion_atom_site_label_2
    _geom_torsion_atom_site_label_3
    _geom_torsion_atom_site_label_4
    _geom_torsion_site_symmetry_1
    _geom_torsion_site_symmetry_2
    _geom_torsion_site_symmetry_3
    _geom_torsion_site_symmetry_4
    _geom_torsion
    _geom_torsion_publ_flag
    O1 C1 C2 C3 . . . . -177.8(2) ?
    C7 C1 C2 C3 . . . . 2.0(4) ?
    C1 C2 C3 C4 . . . . -0.3(4) ?
    C2 C3 C4 C6 . . . . -0.9(4) ?
    C2 C3 C4 C5 . . . . 179.7(2) ?
    C3 C4 C6 C7 . . . . 0.3(3) ?
    C5 C4 C6 C7 . . . . 179.8(2) ?
    C4 C6 C7 C1 . . . . 1.3(3) ?
    C4 C6 C7 C8 . . . . 178.3(2) ?
    O1 C1 C7 C6 . . . . 177.3(2) ?
    C2 C1 C7 C6 . . . . -2.4(3) ?
    O1 C1 C7 C8 . . . . 0.3(4) ?
    C2 C1 C7 C8 . . . . -179.5(2) ?
    C6 C7 C8 O2 . . . . -158.7(2) ?
    C1 C7 C8 O2 . . . . 18.2(3) ?
    C6 C7 C8 C9 . . . . 23.0(3) ?
    C1 C7 C8 C9 . . . . -160.0(2) ?
    O2 C8 C9 C13 . . . . 36.0(3) ?
    C7 C8 C9 C13 . . . . -145.7(2) ?
    O2 C8 C9 C10 . . . . -139.2(2) ?
    C7 C8 C9 C10 . . . . 39.1(3) ?
    C13 C9 C10 N1 . . . . 1.3(3) ?
    C8 C9 C10 N1 . . . . 176.53(18) ?
    N1 C11 C12 C13 . . . . 0.8(3) ?
    N2 C11 C12 C13 . . . . -179.92(15) ?
    N1 C11 C12 C14 . . . . -179.01(17) ?
    N2 C11 C12 C14 . . . . 0.27(19) ?
    C10 C9 C13 C12 . . . . -2.6(3) ?
    C8 C9 C13 C12 . . . . -177.90(16) ?
    C11 C12 C13 C9 . . . . 1.6(2) ?
    C14 C12 C13 C9 . . . . -178.63(19) ?
    C13 C12 C14 N3 . . . . -179.9(2) ?
    C11 C12 C14 N3 . . . . -0.1(2) ?
    C13 C12 C14 C15 . . . . 0.7(4) ?
    C11 C12 C14 C15 . . . . -179.57(19) ?
    C21 C16 C17 C18 . . . . -1.1(3) ?
    N2 C16 C17 C18 . . . . 176.83(17) ?
    C16 C17 C18 C19 . . . . 0.9(3) ?
    C17 C18 C19 C20 . . . . 0.0(4) ?
    C18 C19 C20 C21 . . . . -0.7(3) ?
    C19 C20 C21 C16 . . . . 0.4(3) ?
    C17 C16 C21 C20 . . . . 0.5(3) ?
    N2 C16 C21 C20 . . . . -177.45(17) ?
    C9 C10 N1 C11 . . . . 1.0(3) ?
    N2 C11 N1 C10 . . . . 178.78(16) ?
    C12 C11 N1 C10 . . . . -2.1(3) ?
    N1 C11 N2 N3 . . . . 178.98(17) ?
    C12 C11 N2 N3 . . . . -0.31(19) ?
    N1 C11 N2 C16 . . . . -2.9(3) ?
    C12 C11 N2 C16 . . . . 177.79(16) ?
    C21 C16 N2 C11 . . . . -19.2(3) ?
    C17 C16 N2 C11 . . . . 162.90(18) ?
    C21 C16 N2 N3 . . . . 158.80(17) ?
    C17 C16 N2 N3 . . . . -19.1(2) ?
    C12 C14 N3 N2 . . . . 0.0(2) ?
    C15 C14 N3 N2 . . . . 179.44(17) ?
    C11 N2 N3 C14 . . . . 0.23(19) ?
    C16 N2 N3 C14 . . . . -178.13(14) ?
loop_
    _geom_hbond_atom_site_label_D
    _geom_hbond_atom_site_label_H
    _geom_hbond_atom_site_label_A
    _geom_hbond_site_symmetry_A
    _geom_hbond_distance_DH
    _geom_hbond_distance_HA
    _geom_hbond_distance_DA
    _geom_hbond_angle_DHA
    O1 H1 O2 . 0.82 1.91 2.613(2) 143
    C21 H21 N1 . 0.93 2.41 3.019(3) 123
    C5 H5A Cg3 4_565 0.96 2.97 3.703(3) 134
    C20 H20 Cg4 4_565 0.93 2.80 3.608(2) 146
