# Supplementary material for: Crystal structure of (2-hy­droxy-5-methyl­phen­yl)(3-methyl-1-phenyl-1H-pyrazolo­[3,4-b]pyridin-5-yl)methanone
Source: Acta Crystallogr E Crystallogr Commun. 2015 Jun 24;71(Pt 7):o501–2. doi: 10.1107/S2056989015011597 (PMC4518926; doi:10.1107/S2056989015011597)
Supplement: Supplementary file 2 [file e-71-0o501-Isup2.hkl]

# 
# h,k,l, Fc-squared, Fo-squared, sigma(Fo-squared) and status flag 
# 
data_I
_shelx_title ' aspnps in P2(1)/c' 
_shelx_refln_list_code          4 
_shelx_F_calc_maximum      223.35 
_exptl_crystal_F_000       720.00 
_reflns_d_resolution_high  0.8409 
 
loop_ 
 _symmetry_equiv_pos_as_xyz 
 'x, y, z' 
 '-x, y+1/2, -z+1/2' 
 '-x, -y, -z' 
 'x, -y-1/2, z-1/2' 
 
_cell_length_a    14.7164 
_cell_length_b    16.7306 
_cell_length_c     7.0733 
_cell_angle_alpha  90.000 
_cell_angle_beta   94.857 
_cell_angle_gamma  90.000 
 
_shelx_F_squared_multiplier     1.000 
 
loop_ 
 _refln_index_h 
 _refln_index_k 
 _refln_index_l 
 _refln_F_squared_calc 
 _refln_F_squared_meas 
 _refln_F_squared_sigma 
 _refln_observed_status 
   1   0   0     2541.03     2329.37     23.05 o 
   2   0   0      488.69      456.31      5.01 o 
   3   0   0     1713.03     1600.32     13.89 o 
   4   0   0      289.20      237.07      4.59 o 
   5   0   0     6317.15     6039.00     45.22 o 
   6   0   0     9575.98     9634.79     69.91 o 
   7   0   0      305.52      400.60      7.87 o 
   8   0   0      461.25      554.38     10.78 o 
   9   0   0       58.15       41.15      5.22 o 
  10   0   0       46.72      102.64     10.05 o 
  11   0   0      310.50      315.38     17.21 o 
  12   0   0        0.29       -1.59      7.15 o 
  13   0   0      138.96      138.31     22.12 o 
  14   0   0      359.88      277.30     36.20 o 
  15   0   0       25.49       44.27      9.74 o 
  16   0   0       18.19        3.15      6.93 o 
  17   0   0       52.17       46.84     13.41 o 
   1   1   0        4.09        1.87      0.58 o 
   2   1   0     4388.05     3885.04     22.74 o 
   3   1   0     5644.33     5214.92     27.77 o 
   4   1   0      606.81      610.04      5.76 o 
   5   1   0      558.44      598.67      6.21 o 
   6   1   0      163.95      197.14      3.82 o 
   7   1   0     1341.86     1444.28     12.15 o 
   8   1   0      225.18      257.40      5.44 o 
   9   1   0      513.34      547.56     17.68 o 
  10   1   0       15.42        8.94      3.22 o 
  11   1   0        0.33       -0.10      3.12 o 
  12   1   0      113.31      105.37      7.85 o 
  13   1   0      103.67      129.76      9.08 o 
  14   1   0        3.92       -2.18      4.24 o 
  15   1   0        1.75       -2.17      4.26 o 
  16   1   0        0.01       -2.83      4.56 o 
  17   1   0        1.53       -1.79      6.13 o 
   0   2   0    21466.07    19363.27    410.03 o 
   1   2   0     3720.32     3340.16     29.44 o 
   2   2   0     1046.34      964.14      9.09 o 
   3   2   0       34.58       39.59      1.96 o 
   4   2   0      235.39      238.40      3.94 o 
   5   2   0      757.73      691.02      7.22 o 
   6   2   0      113.68      131.05      3.59 o 
   7   2   0      456.80      427.28      6.33 o 
   8   2   0       11.37        6.14      1.71 o 
   9   2   0       10.83       17.20      3.23 o 
  10   2   0       74.56       55.47      4.81 o 
  11   2   0       10.75        8.64      3.59 o 
  12   2   0      314.76      333.96     10.78 o 
  13   2   0        5.12        6.64      3.65 o 
  14   2   0        8.68        1.22      4.08 o 
  15   2   0        1.00       -3.30      4.29 o 
  16   2   0        7.64        4.14      5.26 o 
  17   2   0        1.79        7.84      5.99 o 
   1   3   0     3168.40     2779.15     25.92 o 
   2   3   0      945.19      853.05      9.79 o 
   3   3   0      990.28      926.89      9.29 o 
   4   3   0       25.38       34.73      2.18 o 
   5   3   0      474.88      413.29      5.99 o 
   6   3   0       27.98       25.50      2.00 o 
   7   3   0     1725.98     1851.40     15.30 o 
   8   3   0       91.57      110.31      4.54 o 
   9   3   0       11.14        9.30      2.78 o 
  10   3   0        8.81        4.08      2.93 o 
  11   3   0      745.24      752.60     15.25 o 
  12   3   0      446.64      409.96     11.84 o 
  13   3   0        0.29       -0.77      3.14 o 
  14   3   0       16.21       12.23      4.37 o 
  15   3   0       34.65       30.07      6.35 o 
  16   3   0        1.04        3.51      5.32 o 
  17   3   0       25.97       24.21      7.00 o 
   0   4   0     4190.51     3732.82     48.82 o 
   1   4   0     1942.92     1847.59     19.55 o 
   2   4   0     1742.57     1650.44     16.55 o 
   3   4   0      102.61      100.01      3.45 o 
   4   4   0       23.81       21.16      1.91 o 
   5   4   0       98.69      117.05      4.10 o 
   6   4   0      503.77      561.91      8.34 o 
   7   4   0      296.81      329.45      6.17 o 
   8   4   0      242.43      234.78      7.89 o 
   9   4   0      156.57      152.48      7.18 o 
  10   4   0      446.22      469.60     11.50 o 
  11   4   0      230.88      213.98      9.56 o 
  12   4   0        1.64        1.70      3.32 o 
  13   4   0      174.67      191.37     12.01 o 
  14   4   0       12.87        9.89      4.12 o 
  15   4   0       97.03       99.59      8.18 o 
  16   4   0       88.55       83.79      9.16 o 
  17   4   0        8.47       16.60      6.65 o 
   1   5   0      531.43      492.62      8.59 o 
   2   5   0       50.42       46.67      3.23 o 
   3   5   0      302.30      326.71      6.67 o 
   4   5   0       32.27       42.33      3.10 o 
   5   5   0      165.38      197.92      4.93 o 
   6   5   0     1127.20     1204.48     13.75 o 
   7   5   0       21.46       26.27      2.88 o 
   8   5   0       32.99       42.32      4.02 o 
   9   5   0       71.92       77.89      6.04 o 
  10   5   0      132.34      127.14      7.91 o 
  11   5   0      945.75      906.15     24.83 o 
  12   5   0      258.98      239.15     12.37 o 
  13   5   0       70.91       61.33      7.16 o 
  14   5   0        6.30        7.01      4.50 o 
  15   5   0       10.95        8.89      4.87 o 
  16   5   0       20.05       20.50      6.42 o 
   0   6   0       91.42       86.35      9.38 o 
   1   6   0       21.92       16.33      2.56 o 
   2   6   0       25.84       31.87      3.12 o 
   3   6   0     1160.36     1148.63     14.54 o 
   4   6   0      411.40      418.12      8.43 o 
   5   6   0      438.37      477.11      8.43 o 
   6   6   0       26.64       15.38      2.40 o 
   7   6   0        0.50       -0.66      2.32 o 
   8   6   0       72.55      100.22      7.93 o 
   9   6   0       14.36        9.98      3.55 o 
  10   6   0       51.84       55.84      6.97 o 
  11   6   0        1.74        4.36      3.77 o 
  12   6   0      109.10       97.91      8.21 o 
  13   6   0       26.84       20.14      5.19 o 
  14   6   0       15.30       16.87      5.14 o 
  15   6   0       36.28       25.95      6.75 o 
  16   6   0        6.56        5.93      5.59 o 
   1   7   0        9.71        5.24      2.16 o 
   2   7   0      547.13      535.81     10.50 o 
   3   7   0     1153.24     1242.19     15.98 o 
   4   7   0      752.20      848.14     13.02 o 
   5   7   0        3.88        5.58      2.44 o 
   6   7   0        5.15        5.13      3.15 o 
   7   7   0        3.46        1.42      3.00 o 
   8   7   0       96.89       99.62      6.73 o 
   9   7   0       11.97       13.27      3.79 o 
  10   7   0       10.70       15.88      4.46 o 
  11   7   0      998.26      982.00     20.82 o 
  12   7   0      507.89      513.01     15.55 o 
  13   7   0      234.90      240.75     12.69 o 
  14   7   0       52.41       49.37      7.16 o 
  15   7   0        2.93        2.16      4.94 o 
  16   7   0       16.73       15.77      6.34 o 
   0   8   0      805.76      891.66     20.51 o 
   1   8   0      239.95      316.43      8.29 o 
   2   8   0      548.12      568.08     11.39 o 
   3   8   0       14.15       10.04      2.34 o 
   4   8   0      501.03      538.49     11.89 o 
   5   8   0       67.25       61.62     10.02 o 
   6   8   0        3.03        4.56      3.33 o 
   7   8   0       39.43       31.87      5.07 o 
   8   8   0      387.68      387.24     13.59 o 
   9   8   0      229.94      187.31      9.76 o 
  10   8   0       57.52       49.43      6.02 o 
  11   8   0      132.82      123.77      8.99 o 
  12   8   0        0.76       -2.66      3.71 o 
  13   8   0        0.51       -6.14      4.26 o 
  14   8   0        0.14        1.09      4.65 o 
  15   8   0        8.52        0.83      5.51 o 
   1   9   0       13.28       14.79      5.17 o 
   2   9   0      177.45      156.89     20.11 o 
   3   9   0      768.51      826.62     17.89 o 
   4   9   0      408.81      450.80     13.24 o 
   5   9   0        2.55       -2.50      3.12 o 
   6   9   0        0.10       -2.30      2.92 o 
   7   9   0      532.23      527.95     15.80 o 
   8   9   0        0.22       -3.52      3.48 o 
   9   9   0       43.43       41.37      6.38 o 
  10   9   0       42.43       42.41      5.85 o 
  11   9   0      315.59      292.01     12.64 o 
  12   9   0       13.71        8.47      6.77 o 
  13   9   0        2.73        1.83      4.90 o 
  14   9   0        6.20       -2.39      4.78 o 
  15   9   0        0.08       -5.79      5.23 o 
   0  10   0      158.94      137.65     14.30 o 
   1  10   0      111.05      107.74      9.32 o 
   2  10   0      864.50      910.09     29.94 o 
   3  10   0       19.86       17.51      6.26 o 
   4  10   0       18.39       20.01      4.46 o 
   5  10   0        1.54        2.21      3.59 o 
   6  10   0       11.64        3.96      3.69 o 
   7  10   0      208.80      193.99     11.25 o 
   8  10   0      239.65      247.44     12.61 o 
   9  10   0        0.74        3.48      4.26 o 
  10  10   0      291.56      289.97     13.42 o 
  11  10   0      118.20      110.65      8.92 o 
  12  10   0        0.15       -4.46      3.89 o 
  13  10   0       14.15        9.16      6.52 o 
  14  10   0        0.06        4.02      5.16 o 
  15  10   0        1.72        6.16      6.45 o 
   1  11   0        8.33       15.14      5.03 o 
   2  11   0      367.74      385.33     16.11 o 
   3  11   0      121.09      128.90     10.90 o 
   4  11   0       64.80       73.35      9.26 o 
   5  11   0       17.15       21.58      5.06 o 
   6  11   0      142.02      128.06     12.28 o 
   7  11   0      237.84      223.35     14.35 o 
   8  11   0        1.58        0.51      4.11 o 
   9  11   0      264.89      296.66     14.51 o 
  10  11   0       18.97       20.06      6.15 o 
  11  11   0        6.63        1.93      4.48 o 
  12  11   0       61.80       60.75      7.56 o 
  13  11   0       10.42       11.89      5.99 o 
  14  11   0        0.01        3.87      5.68 o 
   0  12   0       67.98       87.15     13.85 o 
   1  12   0      489.31      499.17     19.12 o 
   2  12   0       10.30       13.36      5.52 o 
   3  12   0       12.75        6.93     12.51 o 
   4  12   0        0.54       -2.33      3.92 o 
   5  12   0      290.55      306.39     12.99 o 
   6  12   0      200.97      203.00     12.13 o 
   7  12   0       58.73       60.27      7.57 o 
   8  12   0      241.11      231.01     13.93 o 
   9  12   0      187.53      205.62     13.46 o 
  10  12   0      505.16      527.29     26.77 o 
  11  12   0        1.13       -0.64      4.56 o 
  12  12   0        1.06        0.84      5.15 o 
  13  12   0       16.64       24.04      6.68 o 
   1  13   0       85.88       96.79     10.58 o 
   2  13   0      200.18      225.96     47.82 o 
   3  13   0      105.50      104.81     11.21 o 
   4  13   0        1.20        0.60      4.39 o 
   5  13   0       62.75       62.18      9.18 o 
   6  13   0       44.32       61.70      7.84 o 
   7  13   0       82.03       78.22     11.80 o 
   8  13   0        9.17       -0.46     11.80 o 
   9  13   0      203.01      200.92     13.73 o 
  10  13   0        9.89       15.80      6.36 o 
  11  13   0       47.22       47.44      7.20 o 
  12  13   0       27.94       24.51      6.78 o 
  13  13   0        4.50       -1.92      5.70 o 
   0  14   0      657.42      691.81     35.31 o 
   1  14   0      783.62      817.41     26.86 o 
   2  14   0       26.79       18.03      7.06 o 
   3  14   0       22.34       15.85      6.93 o 
   4  14   0      230.28      276.50     25.25 o 
   5  14   0      162.72      176.73     12.23 o 
   6  14   0       10.27       14.00      5.90 o 
   7  14   0      148.60      147.08     11.57 o 
   8  14   0      225.47      236.86     15.04 o 
   9  14   0        2.08       -6.90      4.60 o 
  10  14   0        7.37       13.16      6.35 o 
  11  14   0       12.92        5.36      7.48 o 
  12  14   0        0.80        1.56      5.82 o 
   1  15   0       85.18       92.27     11.53 o 
   2  15   0      137.41      137.54     14.75 o 
   3  15   0       17.91       25.47      7.74 o 
   4  15   0        5.23        5.61      5.57 o 
   5  15   0       19.90       19.54      6.16 o 
   6  15   0        0.98       -1.80      5.47 o 
   7  15   0        8.90       13.42      6.01 o 
   8  15   0        7.39        2.38      5.68 o 
   9  15   0       15.26       14.16      6.88 o 
  10  15   0       26.64       26.66      7.89 o 
  11  15   0        7.35       -1.55      6.94 o 
   0  16   0      732.87      670.80     37.99 o 
   1  16   0      118.47       95.67     18.10 o 
   2  16   0        7.22       12.23      7.74 o 
   3  16   0       94.59       80.54      9.63 o 
   4  16   0       47.28       53.65      9.79 o 
   5  16   0        4.62        1.33      5.64 o 
   6  16   0        1.40        2.30      7.36 o 
   7  16   0        9.14       15.33      6.44 o 
   8  16   0        6.42        5.66      6.49 o 
   9  16   0        0.07        1.60      5.97 o 
  10  16   0       16.47       18.08      8.01 o 
   1  17   0       15.06       14.79     19.22 o 
   2  17   0       28.73       31.99      8.85 o 
   3  17   0        3.14        4.64      7.20 o 
   4  17   0       15.10       12.27     11.74 o 
   5  17   0       25.57       22.61      7.05 o 
   6  17   0        6.07        1.52      6.09 o 
   7  17   0       25.58       10.70      6.96 o 
   8  17   0        0.26       -1.48      6.44 o 
   9  17   0        5.71        1.70      9.92 o 
   0  18   0       12.15       15.64     12.07 o 
   1  18   0       10.15       10.95      8.22 o 
   2  18   0       15.55        7.54      7.88 o 
   3  18   0        3.47        0.38      5.92 o 
   4  18   0        0.93       -5.12      8.47 o 
   5  18   0        3.80       -4.57      6.34 o 
   6  18   0        3.72        4.04      6.37 o 
   7  18   0       18.71       14.80     14.63 o 
   1  19   0        0.54        5.59      7.74 o 
   2  19   0       10.59       17.57      8.83 o 
   3  19   0       11.19       10.51      7.54 o 
   4  19   0       32.29       30.79      8.25 o 
   5  19   0       13.47        8.63      7.45 o 
 -17   1   1        0.19       -1.47      5.23 o 
 -16   1   1       16.33       13.68      5.96 o 
 -15   1   1        2.47       -1.87      5.18 o 
 -14   1   1     1333.19     1287.12     26.17 o 
 -13   1   1       25.60       28.09      5.46 o 
 -12   1   1        3.38       -0.56      3.48 o 
 -11   1   1       23.51       20.79      4.43 o 
 -10   1   1        1.94       -1.13      2.20 o 
  -9   1   1      330.25      276.59      7.37 o 
  -8   1   1      429.75      484.19      7.96 o 
  -7   1   1     2872.34     3014.10     21.30 o 
  -6   1   1       33.26       33.59      2.03 o 
  -5   1   1        0.01        0.65      1.05 o 
  -4   1   1      432.87      400.38      4.97 o 
  -3   1   1     1041.51      975.25      7.88 o 
  -2   1   1      455.11      484.63      4.59 o 
  -1   1   1      717.39      676.60      7.25 o 
   0   1   1     5061.94     4495.71     94.61 o 
   1   1   1     1764.25     1637.12     10.56 o 
   2   1   1       11.38       11.04      0.81 o 
   3   1   1     1476.94     1374.27      9.18 o 
   4   1   1      615.98      569.42      5.55 o 
   5   1   1      793.14      734.10      7.01 o 
   6   1   1     1509.60     1595.85     12.36 o 
   7   1   1     2410.69     2545.26     17.29 o 
   8   1   1       25.34       24.66      2.23 o 
   9   1   1        0.01        1.37      1.59 o 
  10   1   1       48.85       46.82      4.50 o 
  11   1   1       61.72       60.24      5.34 o 
  12   1   1       66.78       71.84      6.10 o 
  13   1   1      114.66      101.15      7.38 o 
  14   1   1      124.05      124.31     13.42 o 
  15   1   1        6.05        7.29      5.42 o 
  16   1   1       21.14       25.85      6.00 o 
  17   1   1       10.64       13.67      6.00 o 
 -17   2   1       45.32       35.50      7.59 o 
 -16   2   1        2.36       -3.25      4.82 o 
 -15   2   1       10.10        7.31      5.10 o 
 -14   2   1      330.24      280.30     13.82 o 
 -13   2   1      144.94      167.44     10.24 o 
 -12   2   1        9.08       12.80      4.40 o 
 -11   2   1      539.28      487.83     14.58 o 
 -10   2   1       57.54       66.20      5.16 o 
  -9   2   1      389.66      353.55      8.52 o 
  -8   2   1      415.00      445.13      7.19 o 
  -7   2   1      473.67      533.84      6.73 o 
  -6   2   1      133.26      115.18      3.31 o 
  -5   2   1      119.61      117.04      4.10 o 
  -4   2   1      145.33      129.60      3.16 o 
  -3   2   1     2443.51     2304.84     17.43 o 
  -2   2   1     6195.48     5823.97     45.08 o 
  -1   2   1     3036.17     2908.29     26.02 o 
   0   2   1     2604.58     2336.76     20.82 o 
   1   2   1      179.00      165.57      3.27 o 
   2   2   1      692.57      625.49      5.70 o 
   3   2   1     2730.02     2566.04     16.72 o 
   4   2   1       75.78       71.63      2.33 o 
   5   2   1      831.92      812.42      8.15 o 
   6   2   1        6.40        5.88      1.91 o 
   7   2   1       47.20       40.60      2.65 o 
   8   2   1        1.28        2.04      1.68 o 
   9   2   1      368.20      374.16      7.95 o 
  10   2   1       23.57       35.19      4.08 o 
  11   2   1       20.26       12.55      4.03 o 
  12   2   1       49.15       41.64      5.02 o 
  13   2   1      276.94      285.64     11.09 o 
  14   2   1      208.01      183.37     10.06 o 
  15   2   1       31.55       39.36      5.92 o 
  16   2   1       55.80       61.80      8.22 o 
  17   2   1        7.99        7.69      5.58 o 
 -17   3   1       11.18       11.84      6.07 o 
 -16   3   1        6.53        0.79      5.33 o 
 -15   3   1       11.77        6.42      5.03 o 
 -14   3   1        7.68        6.14      5.18 o 
 -13   3   1       86.88       79.07      7.68 o 
 -12   3   1       11.04       12.91      5.22 o 
 -11   3   1      126.38      148.82     11.84 o 
 -10   3   1      140.04      161.71      7.74 o 
  -9   3   1      236.02      269.43     11.70 o 
  -8   3   1      288.84      322.96      7.07 o 
  -7   3   1     3293.99     3534.17     25.72 o 
  -6   3   1      699.50      678.80      8.17 o 
  -5   3   1     1491.76     1458.25     13.22 o 
  -4   3   1      101.51      113.00      3.05 o 
  -3   3   1     4061.43     3801.44     32.41 o 
  -2   3   1     2458.92     2431.08     24.06 o 
  -1   3   1    13828.82    13114.64    108.09 o 
   0   3   1       30.36       28.93      1.89 o 
   1   3   1    11131.45    10147.34     75.22 o 
   2   3   1     5476.51     5269.18     37.67 o 
   3   3   1     1441.61     1363.41     11.16 o 
   4   3   1      453.74      448.89      5.89 o 
   5   3   1      160.84      184.33      3.71 o 
   6   3   1        5.65        2.21      1.20 o 
   7   3   1     3868.35     3878.91     29.43 o 
   8   3   1       17.80       19.01      2.43 o 
   9   3   1      479.44      509.45     12.25 o 
  10   3   1      333.49      357.25      9.93 o 
  11   3   1      509.50      504.00     17.87 o 
  12   3   1       21.35       27.03      4.50 o 
  13   3   1       29.28       24.31      4.92 o 
  14   3   1       25.22       19.56      4.74 o 
  15   3   1        0.48       -1.50      4.02 o 
  16   3   1        0.04       -6.05      4.03 o 
 -17   4   1       10.42       22.74      8.58 o 
 -16   4   1       12.82       18.61      7.22 o 
 -15   4   1        1.20        6.84      6.00 o 
 -14   4   1       62.43       57.96     11.18 o 
 -13   4   1       10.42        6.51      3.82 o 
 -12   4   1      141.45      124.58      7.77 o 
 -11   4   1       67.66       56.15      5.34 o 
 -10   4   1       27.07       17.19      3.34 o 
  -9   4   1        0.21        3.30      2.76 o 
  -8   4   1        0.33       -1.03      2.33 o 
  -7   4   1        3.01       11.95      2.07 o 
  -6   4   1       62.58       60.25      3.03 o 
  -5   4   1       93.41       97.73      3.54 o 
  -4   4   1     3362.38     3343.06     25.91 o 
  -3   4   1      566.40      559.69      8.66 o 
  -2   4   1      463.43      393.50      7.41 o 
  -1   4   1     1915.56     1819.47     19.37 o 
   0   4   1     3541.94     3175.41     30.04 o 
   1   4   1    12865.26    11855.86     88.49 o 
   2   4   1     5824.09     5514.81     44.00 o 
   3   4   1      447.68      431.28      7.96 o 
   4   4   1     1220.04     1188.25     11.91 o 
   5   4   1      367.06      357.85      5.83 o 
   6   4   1      177.82      153.08      4.02 o 
   7   4   1     1502.82     1560.74     18.90 o 
   8   4   1      341.03      339.71      7.41 o 
   9   4   1       55.08       56.59      4.23 o 
  10   4   1       91.18      107.80      6.83 o 
  11   4   1      136.65      133.84      7.58 o 
  12   4   1       86.16       77.31      6.50 o 
  13   4   1      286.23      276.58     11.57 o 
  14   4   1       55.60       39.62      5.82 o 
  15   4   1        5.10       -0.23      4.06 o 
  16   4   1        5.04       -2.87      4.44 o 
 -16   5   1        6.74       12.29     10.69 o 
 -15   5   1       20.41       12.50      6.85 o 
 -14   5   1       29.25       14.03      5.34 o 
 -13   5   1       67.03       64.70      7.28 o 
 -12   5   1       24.49       28.65      5.30 o 
 -11   5   1       33.56       30.01      4.88 o 
 -10   5   1       40.01       38.69      4.93 o 
  -9   5   1      129.05      132.15      7.47 o 
  -8   5   1        2.23        1.42      2.69 o 
  -7   5   1       87.97       98.42      5.15 o 
  -6   5   1      841.45      839.55     10.27 o 
  -5   5   1     1965.35     2059.71     20.67 o 
  -4   5   1        4.70        3.70      1.82 o 
  -3   5   1      259.91      232.96      7.18 o 
  -2   5   1        1.63        0.37      1.46 o 
  -1   5   1       21.32       15.74      2.32 o 
   0   5   1     1976.25     1965.17     32.19 o 
   1   5   1     2470.64     2391.40     24.90 o 
   2   5   1     2643.32     2534.00     23.57 o 
   3   5   1     2169.78     2084.92     20.81 o 
   4   5   1      776.10      718.78      9.02 o 
   5   5   1       84.59       83.65      3.64 o 
   6   5   1       37.56       33.07      2.62 o 
   7   5   1      280.85      316.81      7.53 o 
   8   5   1      160.62      175.67      6.72 o 
   9   5   1        0.02       -1.43      2.21 o 
  10   5   1     1085.11     1157.90     21.30 o 
  11   5   1        6.02        8.15      3.97 o 
  12   5   1      157.31      142.38      9.17 o 
  13   5   1       87.04       98.22      8.54 o 
  14   5   1        7.53       10.63      5.06 o 
  15   5   1        2.81       -2.74      4.36 o 
  16   5   1        2.22       -1.10      4.94 o 
 -16   6   1        3.80        1.00      6.41 o 
 -15   6   1        1.00       -1.62      4.72 o 
 -14   6   1       33.04       31.81      6.01 o 
 -13   6   1        0.01       -0.71      3.93 o 
 -12   6   1       17.28       13.94      4.63 o 
 -11   6   1      352.72      353.34     12.26 o 
 -10   6   1      869.36      931.78     18.90 o 
  -9   6   1       66.74       74.22     10.01 o 
  -8   6   1       29.21       34.02      4.15 o 
  -7   6   1      468.20      493.95     10.59 o 
  -6   6   1      165.65      183.42      6.38 o 
  -5   6   1      113.64      138.60      6.52 o 
  -4   6   1     1713.10     1743.36     20.00 o 
  -3   6   1        6.76        5.46      2.04 o 
  -2   6   1      365.07      368.65      9.80 o 
  -1   6   1     4132.09     4146.69     40.38 o 
   0   6   1       59.86       44.87      3.55 o 
   1   6   1      486.08      501.68      9.20 o 
   2   6   1       19.10       22.15      2.42 o 
   3   6   1      295.27      270.06      6.33 o 
   4   6   1     3179.16     3299.98     48.53 o 
   5   6   1      161.65      184.58      4.91 o 
   6   6   1        5.80        3.19      1.94 o 
   7   6   1       65.00       63.35      4.42 o 
   8   6   1        6.42        6.83      2.55 o 
   9   6   1        8.85       -0.16      2.87 o 
  10   6   1     1109.08     1102.46     20.88 o 
  11   6   1      210.85      222.93     11.35 o 
  12   6   1       35.77       32.27      5.75 o 
  13   6   1       10.23       13.06      4.96 o 
  14   6   1       53.23       54.67     11.68 o 
  15   6   1        6.16       10.62      5.38 o 
  16   6   1       24.69       44.31      7.80 o 
 -16   7   1        0.16       -7.74      5.16 o 
 -15   7   1        3.42       -5.41      7.87 o 
 -14   7   1        1.88       -1.62      6.13 o 
 -13   7   1       23.65       39.50      6.42 o 
 -12   7   1        9.89        7.13      4.52 o 
 -11   7   1        5.41        5.42      4.32 o 
 -10   7   1       29.30       27.64      4.79 o 
  -9   7   1        3.66       -1.40      2.79 o 
  -8   7   1        7.37        8.34      3.10 o 
  -7   7   1       37.20       35.02      5.11 o 
  -6   7   1      550.93      582.01     13.18 o 
  -5   7   1      230.29      265.40      8.48 o 
  -4   7   1       91.94       93.99      6.11 o 
  -3   7   1        1.31        1.50      2.04 o 
  -2   7   1      133.77      148.88      5.62 o 
  -1   7   1      107.81      125.21      5.27 o 
   0   7   1      330.23      324.66      7.90 o 
   1   7   1     1433.76     1525.66     19.58 o 
   2   7   1     1138.37     1158.17     16.74 o 
   3   7   1     1231.15     1158.77     15.14 o 
   4   7   1      625.74      624.18     10.81 o 
   5   7   1        1.98        1.77      2.22 o 
   6   7   1       62.34       75.21      4.81 o 
   7   7   1        1.71        0.47      2.36 o 
   8   7   1       87.10       88.70      6.52 o 
   9   7   1      330.41      317.45     11.03 o 
  10   7   1      153.22      164.51      9.47 o 
  11   7   1      398.59      416.02     13.61 o 
  12   7   1        7.97        4.98      4.02 o 
  13   7   1        2.12       -5.35      3.57 o 
  14   7   1       17.38       15.51      5.61 o 
  15   7   1        0.06       -0.57      4.51 o 
  16   7   1       24.25       25.76      6.82 o 
 -16   8   1       48.27       58.42      8.55 o 
 -15   8   1       33.77       28.02      6.77 o 
 -14   8   1       47.60       54.09     12.77 o 
 -13   8   1        2.03        5.62      4.71 o 
 -12   8   1        1.29       -5.15      3.43 o 
 -11   8   1      381.50      383.02     13.22 o 
 -10   8   1      452.09      462.12     13.73 o 
  -9   8   1       54.36       59.67      7.10 o 
  -8   8   1       67.10       74.30      6.09 o 
  -7   8   1       34.78       42.66      5.80 o 
  -6   8   1       32.06       38.08      5.41 o 
  -5   8   1      137.02      134.20      8.32 o 
  -4   8   1      149.93      173.61      7.61 o 
  -3   8   1        5.44        7.72      3.00 o 
  -2   8   1        2.59        2.33      2.12 o 
  -1   8   1       84.16       83.10      4.98 o 
   0   8   1     2216.19     2205.17     26.41 o 
   1   8   1      315.18      306.68      8.23 o 
   2   8   1      216.86      195.99      6.60 o 
   3   8   1     2271.75     2377.84     28.71 o 
   4   8   1      573.66      690.25     22.38 o 
   5   8   1        6.76        4.25      2.67 o 
   6   8   1      147.79      150.45      8.86 o 
   7   8   1       22.16       29.31      6.00 o 
   8   8   1      242.67      262.57     11.35 o 
   9   8   1      301.76      303.00     16.38 o 
  10   8   1     1177.28     1159.73     22.61 o 
  11   8   1       53.58       63.21      6.92 o 
  12   8   1        4.64        5.16      4.28 o 
  13   8   1        3.53        1.17      4.90 o 
  14   8   1        2.02       -3.65      4.29 o 
  15   8   1        3.28       -5.23      5.04 o 
 -15   9   1        0.11        4.27      5.76 o 
 -14   9   1        1.07       -0.60      4.69 o 
 -13   9   1       40.33       39.36      6.71 o 
 -12   9   1        2.73       -0.31      5.03 o 
 -11   9   1      140.73      137.62      9.49 o 
 -10   9   1        2.17        0.74      3.60 o 
  -9   9   1       18.68       18.91      4.49 o 
  -8   9   1        0.49       -1.25      3.85 o 
  -7   9   1       30.64       29.64      5.22 o 
  -6   9   1       34.77       38.65      5.66 o 
  -5   9   1       42.47       45.83      6.47 o 
  -4   9   1      144.90      141.58      8.56 o 
  -3   9   1      904.72      991.41     24.49 o 
  -2   9   1      303.83      289.04     10.93 o 
  -1   9   1        3.32        3.85      2.89 o 
   0   9   1      497.22      464.37     12.84 o 
   1   9   1      176.96      192.31      9.87 o 
   2   9   1      164.67      174.69      8.36 o 
   3   9   1     2087.38     2230.23     34.83 o 
   4   9   1      454.01      469.16     17.78 o 
   5   9   1      122.36      124.02     10.90 o 
   6   9   1       13.29        4.57      3.41 o 
   7   9   1       18.73       25.46      5.16 o 
   8   9   1      406.23      445.32     15.04 o 
   9   9   1       80.30       71.91      7.82 o 
  10   9   1       17.67       21.39      5.01 o 
  11   9   1      192.49      211.50     11.61 o 
  12   9   1        0.83        5.30      4.58 o 
  13   9   1        0.35       -7.55      5.03 o 
  14   9   1        0.84       -5.05      4.28 o 
  15   9   1        5.87        8.34      6.00 o 
 -15  10   1        0.00        2.90      6.45 o 
 -14  10   1        5.40        8.74      5.79 o 
 -13  10   1        6.83        6.09      5.00 o 
 -12  10   1      205.86      206.44     12.08 o 
 -11  10   1      259.95      265.32     12.54 o 
 -10  10   1      220.31      201.21     11.20 o 
  -9  10   1       27.64       27.70      5.12 o 
  -8  10   1       79.96       82.40      8.34 o 
  -7  10   1      168.88      160.23     10.61 o 
  -6  10   1       46.52       49.70      6.30 o 
  -5  10   1      194.14      197.63     16.73 o 
  -4  10   1      996.52     1023.67     21.76 o 
  -3  10   1      556.11      584.38     19.12 o 
  -2  10   1       93.94      102.59      9.15 o 
  -1  10   1      331.76      342.29     14.06 o 
   0  10   1       85.62       93.03     16.09 o 
   1  10   1       56.20       65.71      7.42 o 
   2  10   1        0.78        1.75      3.94 o 
   3  10   1      283.93      360.43     12.13 o 
   4  10   1       10.93       16.80      4.38 o 
   5  10   1      201.28      209.63      9.86 o 
   6  10   1       15.74       11.23      4.14 o 
   7  10   1       21.05       18.07      5.22 o 
   8  10   1      955.31      971.93     22.83 o 
   9  10   1        4.93        1.43      4.50 o 
  10  10   1       30.30       25.85      5.21 o 
  11  10   1       53.40       66.19      7.41 o 
  12  10   1        3.09        2.38      5.01 o 
  13  10   1        2.40        1.45      4.84 o 
  14  10   1        0.63        3.53      5.66 o 
 -14  11   1        2.71        3.90      5.43 o 
 -13  11   1        4.93        6.74      6.97 o 
 -12  11   1       26.43       29.18      6.46 o 
 -11  11   1       59.11       63.68      7.68 o 
 -10  11   1       27.49       22.50      5.15 o 
  -9  11   1      393.37      415.61     16.43 o 
  -8  11   1      400.32      394.05     15.77 o 
  -7  11   1      426.81      448.48     15.99 o 
  -6  11   1       20.91       22.77      5.02 o 
  -5  11   1        0.63        0.18      3.93 o 
  -4  11   1      549.80      538.40     16.08 o 
  -3  11   1       68.97       83.29     12.51 o 
  -2  11   1       67.88       50.86      7.56 o 
  -1  11   1        0.46        3.77      4.26 o 
   0  11   1       10.77       12.96      7.15 o 
   1  11   1       29.80       39.26      9.61 o 
   2  11   1       55.30       41.74      6.93 o 
   3  11   1       54.87       62.48      6.26 o 
   4  11   1       33.18       39.53      5.83 o 
   5  11   1       87.92       78.18     10.01 o 
   6  11   1       70.10       45.49      6.19 o 
   7  11   1       59.27       56.42      8.19 o 
   8  11   1      476.61      469.18     18.03 o 
   9  11   1      144.35      136.75     10.74 o 
  10  11   1      487.28      505.94     31.19 o 
  11  11   1        0.44       -4.98      4.20 o 
  12  11   1        2.33        4.69      5.06 o 
  13  11   1        8.11        9.77      5.64 o 
  14  11   1        0.54        5.71      6.01 o 
 -13  12   1        0.52        8.63      5.58 o 
 -12  12   1       13.40       11.79      5.37 o 
 -11  12   1       17.04       11.75      5.87 o 
 -10  12   1        7.55        8.85      4.84 o 
  -9  12   1      194.47      219.86     14.01 o 
  -8  12   1       32.69       29.05      6.37 o 
  -7  12   1       55.91       66.98      8.15 o 
  -6  12   1        8.64        3.84      4.60 o 
  -5  12   1       30.74       36.36      7.44 o 
  -4  12   1      121.52      135.03     10.15 o 
  -3  12   1       65.12       73.39      9.83 o 
  -2  12   1        1.14       -0.21      6.93 o 
  -1  12   1       62.90       66.88     13.41 o 
   0  12   1        0.06       -0.46      5.14 o 
   1  12   1       22.11       26.25      6.23 o 
   2  12   1        7.32        1.47      5.36 o 
   3  12   1       74.03       76.87     10.43 o 
   4  12   1       25.25       41.11      5.92 o 
   5  12   1        1.15        0.79      4.06 o 
   6  12   1        3.65       -1.66      3.74 o 
   7  12   1        0.84       -5.42      3.61 o 
   8  12   1        0.00        2.15      4.38 o 
   9  12   1       35.56       31.41      9.77 o 
  10  12   1       24.02       27.15      6.79 o 
  11  12   1       33.45       27.55      6.41 o 
  12  12   1       13.03       20.34      6.07 o 
  13  12   1       40.41       45.77      7.82 o 
 -13  13   1      127.72      148.18     11.55 o 
 -12  13   1        1.97        8.68      5.71 o 
 -11  13   1       35.99       30.26      6.53 o 
 -10  13   1       34.85       29.47      7.34 o 
  -9  13   1      468.81      452.44     22.08 o 
  -8  13   1      359.74      350.33     16.28 o 
  -7  13   1       68.36       48.75      7.63 o 
  -6  13   1      276.56      301.43     14.78 o 
  -5  13   1        8.95       13.72      5.63 o 
  -4  13   1      225.57      243.47     13.58 o 
  -3  13   1       15.80       12.30      6.30 o 
  -2  13   1       99.06      108.45     10.87 o 
  -1  13   1       11.16        7.15      5.37 o 
   0  13   1       13.52       12.00      5.98 o 
   1  13   1      342.54      307.24     16.11 o 
   2  13   1       52.41       60.10      8.69 o 
   3  13   1       17.66       22.94      5.56 o 
   4  13   1        6.72        4.68      4.74 o 
   5  13   1       63.06       47.00      7.29 o 
   6  13   1      229.35      211.86     19.91 o 
   7  13   1      300.73      297.40     14.42 o 
   8  13   1      127.21      109.62     10.23 o 
   9  13   1      224.25      243.58     20.75 o 
  10  13   1       38.26       39.67      7.42 o 
  11  13   1        1.86       -6.81      6.19 o 
  12  13   1       14.24       15.25      6.16 o 
 -12  14   1       10.91        3.78      5.79 o 
 -11  14   1       23.07       20.79      6.34 o 
 -10  14   1        3.25        5.95      6.15 o 
  -9  14   1        3.56       -3.08      5.19 o 
  -8  14   1        2.37        3.09      7.17 o 
  -7  14   1        3.13        2.07      7.12 o 
  -6  14   1       66.10       44.93      7.82 o 
  -5  14   1        0.00        0.22      4.59 o 
  -4  14   1      152.77      160.41     11.90 o 
  -3  14   1      621.74      632.24     28.60 o 
  -2  14   1      544.87      562.90     45.58 o 
  -1  14   1       23.86       12.29      6.00 o 
   0  14   1      261.71      275.16     16.61 o 
   1  14   1       46.37       28.27     11.62 o 
   2  14   1       78.10       75.08     14.97 o 
   3  14   1      359.98      374.24     14.93 o 
   4  14   1       58.00       55.42      7.73 o 
   5  14   1        2.84       -0.84      8.73 o 
   6  14   1        1.15       -3.77      5.43 o 
   7  14   1       13.72       12.23      5.59 o 
   8  14   1      107.27       83.59     11.49 o 
   9  14   1        7.94       -1.74      4.68 o 
  10  14   1        3.20        9.89      6.16 o 
  11  14   1        0.69       12.82      6.52 o 
  12  14   1        0.07       -8.22      5.48 o 
 -11  15   1       21.16        9.50      8.45 o 
 -10  15   1        2.83        8.97      6.64 o 
  -9  15   1       15.56       20.16      7.28 o 
  -8  15   1      225.42      207.20     14.70 o 
  -7  15   1        0.58       -5.91      6.77 o 
  -6  15   1       17.35       15.32      6.51 o 
  -5  15   1        0.01       -0.63      5.41 o 
  -4  15   1        3.12        6.32      5.26 o 
  -3  15   1       46.86       44.15     12.07 o 
  -2  15   1        7.88       14.19      6.61 o 
  -1  15   1        2.05        0.14      5.52 o 
   0  15   1       21.06       10.76      6.30 o 
   1  15   1       17.10       18.32      7.06 o 
   2  15   1       85.66       73.67     18.55 o 
   3  15   1      271.22      271.70     14.48 o 
   4  15   1       26.36       21.19      6.08 o 
   5  15   1        1.47       -2.27      5.49 o 
   6  15   1       26.11       15.45      7.84 o 
   7  15   1      136.30      123.67     11.31 o 
   8  15   1       23.89       21.08      7.10 o 
   9  15   1        0.68       -1.59      5.24 o 
  10  15   1        3.56       -5.59      5.74 o 
  11  15   1        0.19        7.75      6.97 o 
 -10  16   1       29.08       30.48      9.40 o 
  -9  16   1       80.80       76.78     10.29 o 
  -8  16   1       40.00       28.74      7.73 o 
  -7  16   1        1.05        6.26      6.06 o 
  -6  16   1       22.72        9.81      9.05 o 
  -5  16   1       80.29       72.71      9.45 o 
  -4  16   1       17.50       15.75      6.61 o 
  -3  16   1        0.06       -6.50      6.11 o 
  -2  16   1      171.95      169.16     15.64 o 
  -1  16   1       90.40       80.82     15.87 o 
   0  16   1       52.92       36.75     10.28 o 
   1  16   1      210.30      235.81     18.48 o 
   2  16   1       82.04       83.24     12.14 o 
   3  16   1        5.49       -5.57      4.79 o 
   4  16   1       10.74        4.58      5.66 o 
   5  16   1       10.06        0.92      5.12 o 
   6  16   1       26.55       13.77      6.21 o 
   7  16   1       21.83       29.46      7.38 o 
   8  16   1        4.91        8.84      6.44 o 
   9  16   1        7.37       -2.69      5.71 o 
  -8  17   1       27.54       18.23      7.47 o 
  -7  17   1       28.89       26.49      8.20 o 
  -6  17   1       24.07       17.60      7.20 o 
  -5  17   1        2.87        5.72      6.02 o 
  -4  17   1       32.08       30.75      7.56 o 
  -3  17   1       21.77       18.86     10.95 o 
  -2  17   1        2.85       -9.01      6.00 o 
  -1  17   1       13.20       12.28      7.25 o 
   0  17   1       10.19       16.34      7.70 o 
   1  17   1       42.01       44.83     18.32 o 
   2  17   1       10.50        7.36      5.89 o 
   3  17   1        6.23        9.80      6.23 o 
   4  17   1        7.75        0.06      5.82 o 
   5  17   1        1.76       -2.98      6.36 o 
   6  17   1        1.01       -4.46      5.59 o 
   7  17   1       34.30       29.94      7.54 o 
   8  17   1        0.00       -1.29      6.25 o 
  -7  18   1       56.83       53.15      9.80 o 
  -6  18   1        0.62       -1.67      6.41 o 
  -5  18   1       22.38       28.53      8.42 o 
  -4  18   1        4.32        2.29      6.47 o 
  -3  18   1        0.29       -1.53     13.63 o 
  -2  18   1        0.18       -4.38      6.47 o 
  -1  18   1       26.48       27.31      9.46 o 
   0  18   1        8.76       16.36      8.83 o 
   1  18   1       31.38       21.20     10.73 o 
   2  18   1        3.67        3.47      6.51 o 
   3  18   1        0.01        3.77      6.15 o 
   4  18   1       22.22       27.36      7.79 o 
   5  18   1       14.44       24.93      7.64 o 
   6  18   1       26.79       10.80      7.13 o 
  -4  19   1        1.15        1.92      6.99 o 
  -3  19   1        0.04        2.65      6.68 o 
  -2  19   1        3.09        3.05     10.28 o 
  -1  19   1       37.63       22.42      8.90 o 
   0  19   1        7.27        9.23     14.75 o 
   1  19   1        1.48       -2.10      7.25 o 
   2  19   1        2.07       -0.44      9.27 o 
   3  19   1        5.98        5.87      7.28 o 
   4  19   1        0.29        2.13      6.61 o 
 -17   0   2        0.84       -5.62      7.25 o 
 -16   0   2       76.01       90.19     13.29 o 
 -15   0   2        7.91        8.78      6.87 o 
 -14   0   2      264.64      280.21     19.91 o 
 -13   0   2      487.55      581.70     23.38 o 
 -12   0   2       14.45        5.77     13.18 o 
 -11   0   2       82.12       95.03     13.41 o 
 -10   0   2       15.48       14.34      3.92 o 
  -9   0   2        6.14        5.21      3.33 o 
  -8   0   2        0.42       -0.23      2.08 o 
  -7   0   2      322.23      337.05      8.66 o 
  -6   0   2     1507.48     1603.30     18.24 o 
  -5   0   2        0.35        0.49      1.54 o 
  -4   0   2      347.53      303.43      6.84 o 
  -3   0   2     2126.22     1978.94     20.32 o 
  -2   0   2     2244.40     2173.00     29.39 o 
  -1   0   2    17474.30    16379.91    263.67 o 
   0   0   2    49883.86    44690.37    737.84 o 
   2   0   2      362.24      349.82      6.11 o 
   3   0   2      318.19      286.94      4.29 o 
   4   0   2       66.49       38.22      2.27 o 
   5   0   2     3563.64     3420.00     30.40 o 
   6   0   2       38.24       34.27      2.77 o 
   7   0   2      156.67      135.32      5.45 o 
   8   0   2      123.10      124.90      8.19 o 
   9   0   2      472.73      507.68     12.28 o 
  10   0   2        1.76        0.03      2.43 o 
  11   0   2       70.33       59.31      6.90 o 
  12   0   2       36.32       25.72     10.59 o 
  13   0   2      246.24      259.32     14.83 o 
  14   0   2       60.74       85.97     16.76 o 
  15   0   2        5.50       10.67      7.25 o 
  16   0   2        3.45        7.15     12.51 o 
 -17   1   2        7.75        5.26      6.42 o 
 -16   1   2       30.68       24.54      6.41 o 
 -15   1   2       46.72       39.71      6.86 o 
 -14   1   2      125.69      129.77      9.93 o 
 -13   1   2       68.55       63.70      8.58 o 
 -12   1   2      354.65      394.34     29.41 o 
 -11   1   2       46.80       56.11      5.21 o 
 -10   1   2        4.38        1.23      2.14 o 
  -9   1   2      155.15      167.16      9.76 o 
  -8   1   2        0.38        0.00      1.37 o 
  -7   1   2       19.74       19.49      2.23 o 
  -6   1   2      153.34      164.43      3.83 o 
  -5   1   2      190.39      176.60      3.57 o 
  -4   1   2      121.58      134.59      2.83 o 
  -3   1   2     1340.60     1219.65     10.75 o 
  -2   1   2      171.24      148.41      2.84 o 
  -1   1   2     6653.07     6437.81     61.23 o 
   0   1   2     7566.12     7278.18     85.76 o 
   1   1   2      328.93      295.10     10.25 o 
   2   1   2      509.32      496.16      4.50 o 
   3   1   2      574.73      562.11      4.90 o 
   4   1   2      806.44      765.57      6.88 o 
   5   1   2     1184.76     1260.77      9.85 o 
   6   1   2      964.88     1033.79      9.20 o 
   7   1   2       62.50       68.64      2.96 o 
   8   1   2       59.09       55.11      3.24 o 
   9   1   2      113.60       98.43      4.48 o 
  10   1   2      127.60      141.77      7.16 o 
  11   1   2      167.54      156.18      7.39 o 
  12   1   2        9.36        4.98      3.12 o 
  13   1   2        0.02       -4.50      3.22 o 
  14   1   2       40.21       29.83      5.18 o 
  15   1   2       17.54       19.41      5.08 o 
  16   1   2        1.33        4.11      8.65 o 
 -17   2   2        1.71       -0.11      5.54 o 
 -16   2   2       14.36       13.21      7.74 o 
 -15   2   2      121.02       89.24      8.96 o 
 -14   2   2        0.18       -6.05      4.03 o 
 -13   2   2       14.29       10.22      4.65 o 
 -12   2   2      222.50      206.22     11.03 o 
 -11   2   2       29.35       32.13      4.40 o 
 -10   2   2        0.01        2.61      2.52 o 
  -9   2   2       11.39       13.26      2.55 o 
  -8   2   2       73.74       76.58      4.02 o 
  -7   2   2      304.71      286.78      6.17 o 
  -6   2   2      151.00      167.74      3.97 o 
  -5   2   2       56.26       49.65      3.38 o 
  -4   2   2      626.96      569.48      6.43 o 
  -3   2   2      134.82      111.92      3.13 o 
  -2   2   2     2303.13     2296.85     22.08 o 
  -1   2   2    15323.80    14603.80    118.59 o 
   0   2   2    14245.59    13666.59    111.15 o 
   1   2   2      110.85      116.81      2.15 o 
   2   2   2      475.06      475.31      5.57 o 
   3   2   2      107.64       75.65      2.85 o 
   4   2   2      156.44      149.31      3.37 o 
   5   2   2      784.98      782.22      7.34 o 
   6   2   2      400.59      369.77      6.90 o 
   7   2   2      253.65      267.08      6.39 o 
   8   2   2       32.88       35.33      2.79 o 
   9   2   2       19.33       17.05      2.57 o 
  10   2   2       62.83       63.04      4.29 o 
  11   2   2      573.62      535.10     12.83 o 
  12   2   2      142.66      155.01      8.45 o 
  13   2   2       74.77       69.28      6.34 o 
  14   2   2        0.22       -6.03      4.27 o 
  15   2   2        0.02       -5.60      3.73 o 
  16   2   2        0.00       -1.72      6.26 o 
 -17   3   2       24.95       19.12      6.72 o 
 -16   3   2        1.64        1.53      5.04 o 
 -15   3   2        0.25        1.03      4.63 o 
 -14   3   2       70.71       74.50     10.00 o 
 -13   3   2      227.44      230.48     12.50 o 
 -12   3   2       60.04       55.33      6.40 o 
 -11   3   2      532.30      494.61     14.24 o 
 -10   3   2       47.62       44.53      6.56 o 
  -9   3   2       84.90       99.78      6.67 o 
  -8   3   2       23.81       23.68      2.93 o 
  -7   3   2        1.63       -1.03      2.27 o 
  -6   3   2       24.34       26.48      2.76 o 
  -5   3   2      383.44      357.91      6.22 o 
  -4   3   2     1000.82     1008.26     11.56 o 
  -3   3   2      110.99      102.60      3.53 o 
  -2   3   2     3287.68     3170.34     29.90 o 
  -1   3   2     2363.25     2330.83     19.54 o 
   0   3   2      269.77      265.86      4.85 o 
   1   3   2       14.54       14.61      1.39 o 
   2   3   2     2824.77     2787.65     18.21 o 
   3   3   2      218.02      206.55      3.64 o 
   4   3   2       13.46        8.49      1.14 o 
   5   3   2      447.32      490.42      6.09 o 
   6   3   2       99.44      118.70      4.35 o 
   7   3   2      120.78      137.08      4.74 o 
   8   3   2      108.48      109.04      4.71 o 
   9   3   2       96.91       86.49      4.54 o 
  10   3   2       86.29       83.37      5.25 o 
  11   3   2     1198.51     1193.07     19.69 o 
  12   3   2       26.34       19.20      4.13 o 
  13   3   2       59.37       52.88      5.89 o 
  14   3   2        8.57        7.24      4.39 o 
  15   3   2        4.12        1.02      4.03 o 
  16   3   2       13.71       11.18      6.96 o 
 -16   4   2       14.90        7.92      6.57 o 
 -15   4   2        6.29       -0.87      5.64 o 
 -14   4   2        3.06       -1.64      4.98 o 
 -13   4   2       46.80       50.53      8.16 o 
 -12   4   2       42.51       42.72      7.29 o 
 -11   4   2      265.95      278.01     13.38 o 
 -10   4   2       14.63        9.25      4.08 o 
  -9   4   2       25.25       25.75      5.06 o 
  -8   4   2       73.84       97.83      7.20 o 
  -7   4   2      540.17      553.82      9.96 o 
  -6   4   2      665.19      755.42     10.01 o 
  -5   4   2      681.95      707.14      8.83 o 
  -4   4   2       41.87       49.66      2.39 o 
  -3   4   2        4.49        7.54      1.71 o 
  -2   4   2       81.49       91.18      4.26 o 
  -1   4   2      184.26      166.34      5.38 o 
   0   4   2      433.52      451.68      6.20 o 
   1   4   2      155.60      154.18      3.54 o 
   2   4   2       53.89       47.44      2.21 o 
   3   4   2      457.46      506.07      5.88 o 
   4   4   2       30.12       24.23      1.64 o 
   5   4   2       10.12       15.09      1.85 o 
   6   4   2      395.56      414.83      6.89 o 
   7   4   2        4.73        4.38      1.83 o 
   8   4   2       33.56       41.56      3.18 o 
   9   4   2      346.79      340.14      7.90 o 
  10   4   2        7.09       11.48      2.99 o 
  11   4   2       20.73       14.75      3.85 o 
  12   4   2       69.74       71.53     10.28 o 
  13   4   2      270.60      260.36     10.98 o 
  14   4   2        9.24       -1.74      3.72 o 
  15   4   2       22.43       17.99      5.30 o 
  16   4   2        2.45       10.77      7.01 o 
 -16   5   2       12.04       23.14     11.19 o 
 -15   5   2       30.78       29.51     13.17 o 
 -14   5   2        2.64        2.56      5.30 o 
 -13   5   2      500.71      467.12     37.63 o 
 -12   5   2       55.93       42.12      7.14 o 
 -11   5   2      666.78      667.05     19.52 o 
 -10   5   2      294.16      327.62     13.68 o 
  -9   5   2      117.45      127.08      7.55 o 
  -8   5   2      218.85      247.51      7.47 o 
  -7   5   2      219.17      221.86      6.21 o 
  -6   5   2     1070.63     1120.70     13.86 o 
  -5   5   2      311.22      325.54      6.01 o 
  -4   5   2      822.87      871.92     12.45 o 
  -3   5   2      609.37      635.01     21.34 o 
  -2   5   2        5.32        0.96      1.74 o 
  -1   5   2      295.77      245.90      5.83 o 
   0   5   2      591.96      603.28      9.34 o 
   1   5   2     2073.00     2091.33     19.55 o 
   2   5   2        3.59        5.28      1.24 o 
   3   5   2     1643.78     1721.65     14.08 o 
   4   5   2      257.38      286.00      4.94 o 
   5   5   2      192.56      204.38      4.56 o 
   6   5   2        0.00       -0.41      1.57 o 
   7   5   2       77.25       70.86      4.13 o 
   8   5   2        2.47        2.78      2.07 o 
   9   5   2      194.05      185.20      7.59 o 
  10   5   2     1397.61     1389.57     21.06 o 
  11   5   2     1050.43     1038.11     20.74 o 
  12   5   2       80.36       75.99      7.08 o 
  13   5   2       85.32       78.93      7.66 o 
  14   5   2        1.96        1.05      4.31 o 
  15   5   2       16.04       18.30      6.77 o 
  16   5   2        0.10       -1.15      7.51 o 
 -16   6   2        5.82        8.65      7.07 o 
 -15   6   2        8.95       -3.59     10.12 o 
 -14   6   2       10.67       19.65      6.70 o 
 -13   6   2       37.64       39.80      8.01 o 
 -12   6   2       14.94       19.21      4.83 o 
 -11   6   2      442.61      443.00     13.32 o 
 -10   6   2      113.04      117.12      7.93 o 
  -9   6   2       32.87       33.64      4.39 o 
  -8   6   2      183.12      199.06      9.15 o 
  -7   6   2        4.41        3.49      2.16 o 
  -6   6   2       48.18       53.08      4.25 o 
  -5   6   2       22.00       32.19      3.93 o 
  -4   6   2      131.76      148.29      5.62 o 
  -3   6   2       58.86       61.96      4.14 o 
  -2   6   2      188.40      192.55      6.00 o 
  -1   6   2      847.45      910.36     13.17 o 
   0   6   2      231.55      224.73      6.13 o 
   1   6   2      705.33      763.40     10.24 o 
   2   6   2      188.16      202.12      7.97 o 
   3   6   2     1323.63     1437.69     16.15 o 
   4   6   2     1048.94     1059.95     11.22 o 
   5   6   2        6.64       10.23      2.06 o 
   6   6   2       99.62      105.96      5.23 o 
   7   6   2      232.10      241.28      7.23 o 
   8   6   2      284.54      276.89      7.65 o 
   9   6   2      824.86      880.81     15.77 o 
  10   6   2       83.17       85.83      7.08 o 
  11   6   2       50.38       64.08      6.64 o 
  12   6   2      272.16      293.30     12.22 o 
  13   6   2       61.10       41.56      6.29 o 
  14   6   2        0.39       -0.11      4.15 o 
  15   6   2       26.16       17.64      7.44 o 
 -16   7   2       28.16       28.49     10.08 o 
 -15   7   2       20.73        9.91      6.87 o 
 -14   7   2      216.31      224.81     20.54 o 
 -13   7   2       42.66       47.41      6.77 o 
 -12   7   2      529.95      542.64     15.67 o 
 -11   7   2      349.07      361.24     12.41 o 
 -10   7   2      307.49      325.71     12.60 o 
  -9   7   2       31.29       20.51      4.06 o 
  -8   7   2       28.83       27.65      4.01 o 
  -7   7   2       64.71       58.73      4.41 o 
  -6   7   2      542.85      570.05     13.17 o 
  -5   7   2      475.82      464.61     11.41 o 
  -4   7   2     1921.34     2124.61     29.41 o 
  -3   7   2      797.80      842.64     14.09 o 
  -2   7   2        7.70        9.02      2.11 o 
  -1   7   2        0.26        0.04      1.60 o 
   0   7   2     1395.39     1522.41     19.38 o 
   1   7   2       30.94       24.89      2.46 o 
   2   7   2      786.41      842.70     11.76 o 
   3   7   2      236.87      195.68      5.46 o 
   4   7   2      745.51      769.09     12.87 o 
   5   7   2      159.03      168.13      8.59 o 
   6   7   2        0.00       -0.34      2.02 o 
   7   7   2        0.51       -1.49      2.62 o 
   8   7   2       49.24       53.44      4.94 o 
   9   7   2      340.85      312.92      9.68 o 
  10   7   2      671.10      642.87     17.42 o 
  11   7   2      175.92      176.63     10.01 o 
  12   7   2      239.95      253.34     14.97 o 
  13   7   2        3.64       -3.83      4.10 o 
  14   7   2       11.73        5.79      5.46 o 
  15   7   2       11.80        9.18      6.70 o 
 -15   8   2        1.82       -7.79      5.94 o 
 -14   8   2        1.49        0.79      4.90 o 
 -13   8   2      212.06      215.75     15.61 o 
 -12   8   2       59.08       48.60      6.59 o 
 -11   8   2       91.79      104.55      8.26 o 
 -10   8   2      403.79      436.63     16.00 o 
  -9   8   2       31.02       23.52      4.25 o 
  -8   8   2        8.15        7.25      3.12 o 
  -7   8   2      222.37      230.87      8.44 o 
  -6   8   2        1.81        5.58      3.45 o 
  -5   8   2       63.60       59.69      6.19 o 
  -4   8   2      815.75      865.06     16.02 o 
  -3   8   2      849.84      881.60     18.06 o 
  -2   8   2      224.01      226.85     11.42 o 
  -1   8   2      238.47      270.04      7.77 o 
   0   8   2       30.85       32.45      3.17 o 
   1   8   2       95.76      121.15      4.82 o 
   2   8   2     1456.95     1469.74     23.07 o 
   3   8   2      364.59      328.49     10.77 o 
   4   8   2      770.08      819.37     14.63 o 
   5   8   2        4.34        6.97      2.53 o 
   6   8   2      132.77      130.76      7.02 o 
   7   8   2        3.88        7.17      3.09 o 
   8   8   2      529.35      553.57     17.55 o 
   9   8   2        6.13        2.97      4.15 o 
  10   8   2       31.26       37.02      5.41 o 
  11   8   2        2.46        0.62      3.51 o 
  12   8   2       14.87       16.67      5.68 o 
  13   8   2      105.80      120.89     10.97 o 
  14   8   2        5.58        2.54      7.30 o 
  15   8   2       24.10       31.04      9.21 o 
 -15   9   2        4.29       -2.36      4.88 o 
 -14   9   2       96.16       95.02      9.05 o 
 -13   9   2       28.18       19.60      5.75 o 
 -12   9   2      208.91      203.68     12.42 o 
 -11   9   2        0.81        4.64      4.16 o 
 -10   9   2        8.09        3.34      4.19 o 
  -9   9   2       21.68       25.85      5.31 o 
  -8   9   2        6.69       10.29      3.72 o 
  -7   9   2       23.19       21.64      5.04 o 
  -6   9   2       72.74       69.63      7.09 o 
  -5   9   2      254.26      250.86     17.42 o 
  -4   9   2       85.32       90.75      9.80 o 
  -3   9   2      234.20      283.77     10.40 o 
  -2   9   2       22.83       16.31      3.74 o 
  -1   9   2        8.89       14.08      5.32 o 
   0   9   2        6.68       12.44      3.43 o 
   1   9   2      698.51      717.63     16.08 o 
   2   9   2      990.63      961.75     16.28 o 
   3   9   2       10.19       13.04      3.12 o 
   4   9   2      381.03      410.03     10.53 o 
   5   9   2       14.57        4.43      2.97 o 
   6   9   2      178.00      176.71      9.27 o 
   7   9   2      187.55      185.12     19.72 o 
   8   9   2      173.50      189.67      9.90 o 
   9   9   2       46.72       50.51      6.39 o 
  10   9   2        3.08        6.21      4.02 o 
  11   9   2       49.04       62.03      7.00 o 
  12   9   2       72.29       76.27     14.41 o 
  13   9   2        9.33        6.04      5.72 o 
  14   9   2        0.54       -2.08      6.18 o 
 -14  10   2        4.28        3.21      5.16 o 
 -13  10   2       18.86       30.91      5.90 o 
 -12  10   2        7.82        8.74      5.49 o 
 -11  10   2      484.51      457.41     14.82 o 
 -10  10   2       94.39       98.81      7.97 o 
  -9  10   2        0.85       -3.19      3.87 o 
  -8  10   2       13.67        4.48      4.42 o 
  -7  10   2        3.52        2.34      4.57 o 
  -6  10   2       25.12       21.21      5.04 o 
  -5  10   2        1.07        4.99      6.72 o 
  -4  10   2      116.88      124.67     10.24 o 
  -3  10   2       38.06       38.77     17.88 o 
  -2  10   2       89.88      103.36      9.15 o 
  -1  10   2      269.43      280.68     17.65 o 
   0  10   2      387.09      368.58     14.69 o 
   1  10   2      102.36      105.42      8.55 o 
   2  10   2      873.27      916.77     19.05 o 
   3  10   2      151.97      145.44      8.53 o 
   4  10   2      153.52      132.22      8.41 o 
   5  10   2        5.95        4.97      3.36 o 
   6  10   2       71.26       63.24      7.53 o 
   7  10   2      119.75      121.86      8.98 o 
   8  10   2       16.68       15.26      4.55 o 
   9  10   2      332.55      325.61     13.61 o 
  10  10   2        9.12       14.06      5.06 o 
  11  10   2        8.52        2.57      4.48 o 
  12  10   2       51.10       43.58      6.76 o 
  13  10   2        3.33       -0.89      5.38 o 
  14  10   2        8.20        9.47      6.37 o 
 -14  11   2       37.26       28.91      7.04 o 
 -13  11   2        7.96       21.42      6.02 o 
 -12  11   2       17.02       12.19      5.20 o 
 -11  11   2        4.68        5.12      4.28 o 
 -10  11   2        0.08        0.01      4.04 o 
  -9  11   2       14.75       10.25      4.35 o 
  -8  11   2        3.11        5.14      4.59 o 
  -7  11   2       52.42       54.37      7.36 o 
  -6  11   2      197.45      189.45     18.63 o 
  -5  11   2       35.25       48.91     10.16 o 
  -4  11   2       37.77       40.37      7.10 o 
  -3  11   2        4.76        6.03      4.74 o 
  -2  11   2      209.26      232.91     13.49 o 
  -1  11   2       33.29       38.33      6.61 o 
   0  11   2        7.33        4.02      4.42 o 
   1  11   2        3.63        2.78      4.07 o 
   2  11   2       81.65       87.05      7.56 o 
   3  11   2      473.76      466.32     18.27 o 
   4  11   2        0.13       -0.23      3.74 o 
   5  11   2       57.38       57.23      6.31 o 
   6  11   2       89.42       98.72      8.33 o 
   7  11   2      241.79      224.68     11.70 o 
   8  11   2      219.38      212.49     12.32 o 
   9  11   2      187.42      204.54     12.49 o 
  10  11   2        6.01        7.78      5.36 o 
  11  11   2        0.01       -1.99      4.46 o 
  12  11   2        1.48       -2.67      5.57 o 
  13  11   2        3.81       -6.15      6.04 o 
 -13  12   2        0.83        0.90      5.12 o 
 -12  12   2       18.74       12.15      5.32 o 
 -11  12   2       15.59        9.30      5.87 o 
 -10  12   2       12.81       14.68      4.90 o 
  -9  12   2       38.72       49.11      7.91 o 
  -8  12   2      120.74      106.76     13.47 o 
  -7  12   2       42.93       51.98      7.46 o 
  -6  12   2      230.46      242.52     15.03 o 
  -5  12   2      565.59      598.10     18.57 o 
  -4  12   2       54.60       49.54      8.51 o 
  -3  12   2      294.09      274.18     14.69 o 
  -2  12   2      120.19      125.71     11.36 o 
  -1  12   2      326.95      327.39     20.33 o 
   0  12   2      475.98      533.87     19.91 o 
   1  12   2       83.01       49.44      7.82 o 
   2  12   2      104.99       94.92      8.17 o 
   3  12   2        2.39        2.64      3.67 o 
   4  12   2      223.54      220.25     14.83 o 
   5  12   2        8.32        4.31      4.99 o 
   6  12   2        7.93        9.07      4.51 o 
   7  12   2        2.77       -0.24      3.80 o 
   8  12   2      101.44       93.24     16.50 o 
   9  12   2       14.11        9.68      5.16 o 
  10  12   2       67.02       70.37     12.49 o 
  11  12   2       18.98       26.20      6.28 o 
  12  12   2       27.37       17.16      7.25 o 
 -12  13   2        7.10        2.59      4.98 o 
 -11  13   2      114.16      127.73     10.05 o 
 -10  13   2        0.09       -5.96      3.98 o 
  -9  13   2       49.86       44.54      7.78 o 
  -8  13   2        4.79        3.42      5.50 o 
  -7  13   2      115.13      116.16     13.26 o 
  -6  13   2      103.86       97.92      9.78 o 
  -5  13   2       60.37       67.36      8.25 o 
  -4  13   2       19.55        6.13      5.66 o 
  -3  13   2       22.87       23.89      7.10 o 
  -2  13   2       60.80       50.67      8.69 o 
  -1  13   2       79.80       88.05     29.72 o 
   0  13   2       82.73       85.18     10.10 o 
   1  13   2        4.21        7.48      5.52 o 
   2  13   2        9.68        6.82      4.32 o 
   3  13   2      122.03      121.69      9.37 o 
   4  13   2       13.92       14.10      4.76 o 
   5  13   2        3.16        8.33      4.44 o 
   6  13   2        0.94       -2.48      4.59 o 
   7  13   2       13.86       22.24      5.71 o 
   8  13   2        2.99       11.46      5.38 o 
   9  13   2       62.95       38.34      9.14 o 
  10  13   2       19.85       13.04      6.41 o 
  11  13   2       16.50       15.29      7.94 o 
  12  13   2        1.84       -4.68      5.97 o 
 -12  14   2       15.57       13.88      6.25 o 
 -11  14   2        4.53       -1.50      4.79 o 
 -10  14   2       36.98       38.13      6.54 o 
  -9  14   2       73.10       79.82     19.84 o 
  -8  14   2       16.21       13.43      5.83 o 
  -7  14   2        1.68        3.85      5.75 o 
  -6  14   2        1.31       -2.22      4.91 o 
  -5  14   2       17.34       17.44      8.74 o 
  -4  14   2      146.65      131.20     12.80 o 
  -3  14   2       43.96       42.54     22.12 o 
  -2  14   2      224.29      233.30     16.59 o 
  -1  14   2      668.92      683.51     24.49 o 
   0  14   2      338.03      309.26     38.43 o 
   1  14   2      137.38      119.16     12.14 o 
   2  14   2       11.39        5.54      4.85 o 
   3  14   2       89.27       80.93      8.27 o 
   4  14   2       45.81       47.63      7.08 o 
   5  14   2       42.91       43.21      6.64 o 
   6  14   2        7.96        7.96      5.32 o 
   7  14   2       20.87        9.37      5.45 o 
   8  14   2       33.76       30.98      7.20 o 
   9  14   2        0.97        0.26      5.11 o 
  10  14   2        0.97       -4.79      6.66 o 
  11  14   2        3.42       -1.55     10.28 o 
 -11  15   2        5.23        3.55      5.73 o 
 -10  15   2       28.64       28.83      8.16 o 
  -9  15   2       24.75       20.49     17.15 o 
  -8  15   2        4.28        2.98      5.93 o 
  -7  15   2       14.46        6.93      6.06 o 
  -6  15   2       20.67        6.11      5.68 o 
  -5  15   2       35.02       29.66      7.10 o 
  -4  15   2        3.71       -5.14      5.69 o 
  -3  15   2       22.15       34.73     11.17 o 
  -2  15   2        0.80       11.78      6.23 o 
  -1  15   2        0.00       -7.24      4.83 o 
   0  15   2        0.94        0.15      5.91 o 
   1  15   2       95.01      112.18     12.16 o 
   2  15   2       59.06       84.04      9.91 o 
   3  15   2        1.13        2.49      4.40 o 
   4  15   2        2.45        6.84      5.83 o 
   5  15   2        1.08        0.06      5.11 o 
   6  15   2        6.56        8.54      5.52 o 
   7  15   2        0.69        3.91      5.74 o 
   8  15   2        6.37       18.58      7.34 o 
   9  15   2        0.04        4.17      6.28 o 
  10  15   2        0.21        9.44      8.33 o 
  -9  16   2       17.88        8.00      6.77 o 
  -8  16   2        5.71        0.51      6.36 o 
  -7  16   2        0.51       -1.02      6.11 o 
  -6  16   2        0.20       -2.12      5.77 o 
  -5  16   2        6.09       -1.24      8.66 o 
  -4  16   2       56.43       58.46      9.03 o 
  -3  16   2       11.54       12.36      7.51 o 
  -2  16   2        0.78        0.35     10.50 o 
  -1  16   2      111.24       99.93     12.48 o 
   0  16   2      236.16      209.23     22.57 o 
   1  16   2       78.53       74.72      9.27 o 
   2  16   2        0.01        2.02      5.45 o 
   3  16   2       25.26       20.57      8.43 o 
   4  16   2       32.83       27.07      7.01 o 
   5  16   2        3.18        2.86      5.38 o 
   6  16   2        4.95       -2.31      4.97 o 
   7  16   2        0.16       -1.12      6.95 o 
   8  16   2        0.19        6.38      8.46 o 
   9  16   2       13.22       25.99     12.29 o 
  -8  17   2       45.24       51.50     14.51 o 
  -7  17   2        4.19        9.68      6.64 o 
  -6  17   2        2.40        4.77      6.28 o 
  -5  17   2       11.78       12.73      6.70 o 
  -4  17   2       13.18       12.42      6.42 o 
  -3  17   2       29.43       38.57      9.80 o 
  -2  17   2       22.33       39.51     15.19 o 
  -1  17   2        4.98       -4.69      6.00 o 
   0  17   2      111.57      136.68     14.99 o 
   1  17   2      141.25      146.23     12.47 o 
   2  17   2       29.69       40.55      8.93 o 
   3  17   2       91.92      101.97     10.73 o 
   4  17   2        6.54        7.76      9.10 o 
   5  17   2        7.31       13.27      6.64 o 
   6  17   2        3.86        6.78      7.42 o 
   7  17   2       11.42        4.27     11.17 o 
  -6  18   2       13.39       19.70      7.79 o 
  -5  18   2        9.02       16.23      8.29 o 
  -4  18   2        6.64       10.92      6.85 o 
  -3  18   2       21.36       30.01      9.78 o 
  -2  18   2       19.90       19.91      9.32 o 
  -1  18   2      120.97       83.44     28.83 o 
   0  18   2       17.69       17.45      8.33 o 
   1  18   2        7.72        5.75      6.33 o 
   2  18   2       13.95       20.10      7.31 o 
   3  18   2       14.52       12.18      7.66 o 
   4  18   2        3.87        2.23      8.22 o 
   5  18   2        4.59       -2.97      8.27 o 
  -3  19   2       14.49        4.11     16.31 o 
  -2  19   2        4.40        8.99      8.46 o 
  -1  19   2        0.34        2.33      8.37 o 
   0  19   2        6.77       -1.79      7.58 o 
   1  19   2       20.26       33.48     12.07 o 
   2  19   2       47.40       60.98     12.63 o 
 -16   1   3       30.27       40.77      7.60 o 
 -15   1   3      114.88      109.55      9.81 o 
 -14   1   3      739.67      801.24     37.48 o 
 -13   1   3        5.32        3.08      5.61 o 
 -12   1   3       10.18        8.56      4.13 o 
 -11   1   3      202.45      197.98      8.47 o 
 -10   1   3        3.93       -0.03      2.22 o 
  -9   1   3     1522.74     1557.05     16.38 o 
  -8   1   3      325.80      340.36      8.25 o 
  -7   1   3      130.89      139.87      4.85 o 
  -6   1   3      130.82      129.79      3.91 o 
  -5   1   3       39.34       50.86      2.64 o 
  -4   1   3       20.54       24.31      2.05 o 
  -3   1   3      358.43      364.31      6.92 o 
  -2   1   3       28.68       36.13      2.20 o 
  -1   1   3       20.95       22.98      2.04 o 
   0   1   3      447.14      447.63     14.75 o 
   1   1   3       87.96       96.45      4.00 o 
   2   1   3      187.04      185.41      3.01 o 
   3   1   3     2179.50     2229.82     18.82 o 
   4   1   3      261.17      261.85      4.15 o 
   5   1   3      480.60      478.54      4.85 o 
   6   1   3     1016.82      985.03      9.45 o 
   7   1   3     1021.77     1074.82     11.72 o 
   8   1   3       21.47       23.45      2.32 o 
   9   1   3      249.57      243.35      6.97 o 
  10   1   3      416.08      420.55      8.40 o 
  11   1   3      123.10      126.01      5.69 o 
  12   1   3      135.22      162.75      8.17 o 
  13   1   3       79.61       88.31      6.86 o 
  14   1   3       57.08       54.27      9.11 o 
  15   1   3       51.32       48.30      9.17 o 
 -16   2   3        1.02        2.93      5.04 o 
 -15   2   3       60.84       65.04     11.29 o 
 -14   2   3        1.68       -4.46      4.12 o 
 -13   2   3      182.15      156.37     10.34 o 
 -12   2   3      166.96      155.14     12.43 o 
 -11   2   3      254.71      266.88      9.32 o 
 -10   2   3      110.22       98.54      5.80 o 
  -9   2   3      793.46      771.88     12.59 o 
  -8   2   3       33.69       38.42      3.02 o 
  -7   2   3      143.31      143.27      6.26 o 
  -6   2   3       40.65       43.88      3.33 o 
  -5   2   3      248.16      224.22      4.36 o 
  -4   2   3     1205.10     1305.76     13.42 o 
  -3   2   3      572.28      582.01      6.10 o 
  -2   2   3       41.24       32.15      2.01 o 
  -1   2   3      448.99      467.84      7.62 o 
   0   2   3       16.88       14.81      2.90 o 
   1   2   3      426.24      435.61     10.20 o 
   2   2   3       21.81       31.20      2.35 o 
   3   2   3      805.13      715.80      7.97 o 
   4   2   3       96.71       91.19      2.54 o 
   5   2   3      945.60     1068.89      8.69 o 
   6   2   3      260.59      256.21      4.09 o 
   7   2   3      202.32      209.94      6.33 o 
   8   2   3        0.93        0.37      1.43 o 
   9   2   3       16.51       19.46      2.54 o 
  10   2   3      387.81      409.75      8.37 o 
  11   2   3       85.46       80.58      5.09 o 
  12   2   3     1437.34     1393.11     22.09 o 
  13   2   3        0.73        1.04      4.84 o 
  14   2   3       20.28       11.06      6.08 o 
  15   2   3       23.17       13.38      8.95 o 
 -16   3   3        9.13        5.60      7.05 o 
 -15   3   3       13.88        7.67      6.67 o 
 -14   3   3        3.60       -1.07      5.33 o 
 -13   3   3       23.76        9.52      8.25 o 
 -12   3   3       14.68        3.96      4.92 o 
 -11   3   3      113.37      108.92      9.42 o 
 -10   3   3       40.33       35.13      6.04 o 
  -9   3   3      423.16      420.46     12.19 o 
  -8   3   3      107.00      120.76      9.26 o 
  -7   3   3      446.42      459.97      9.94 o 
  -6   3   3       38.96       37.55      3.32 o 
  -5   3   3      804.39      869.87     11.32 o 
  -4   3   3      867.49      926.80     13.92 o 
  -3   3   3       12.79       10.27      1.63 o 
  -2   3   3     1724.78     1709.47     21.36 o 
  -1   3   3      692.07      693.06     28.60 o 
   0   3   3      155.65      165.62      3.92 o 
   1   3   3       41.00       39.81      1.44 o 
   2   3   3      264.10      274.94      4.40 o 
   3   3   3       36.89       54.00      2.21 o 
   4   3   3      189.04      217.45      4.74 o 
   5   3   3      280.08      287.58      4.47 o 
   6   3   3       53.27       62.11      2.55 o 
   7   3   3      546.85      609.47      9.64 o 
   8   3   3       75.64       87.89      4.72 o 
   9   3   3      126.84      140.91      5.54 o 
  10   3   3       94.27       97.67      5.18 o 
  11   3   3       41.89       38.64      5.49 o 
  12   3   3       17.86       27.17      4.58 o 
  13   3   3       31.93       26.25      5.82 o 
  14   3   3        7.41        5.34      5.60 o 
  15   3   3       53.89       64.03     10.04 o 
 -16   4   3        0.24       -3.99      5.97 o 
 -15   4   3       67.13       77.51     10.27 o 
 -14   4   3       14.44        3.94      8.51 o 
 -13   4   3       31.12       26.83      6.99 o 
 -12   4   3       90.44       97.57      9.80 o 
 -11   4   3      337.94      359.13     14.86 o 
 -10   4   3       10.68       11.03      4.45 o 
  -9   4   3        0.01       -2.34      4.45 o 
  -8   4   3      200.05      208.48      7.62 o 
  -7   4   3        0.16       -0.28      1.97 o 
  -6   4   3       18.16       22.82      3.04 o 
  -5   4   3      651.30      666.05     10.89 o 
  -4   4   3        2.44        1.75      1.29 o 
  -3   4   3     1917.62     2074.75     22.55 o 
  -2   4   3      399.71      378.52      6.32 o 
  -1   4   3     1190.59     1132.74     15.91 o 
   0   4   3       24.88       20.69      1.95 o 
   1   4   3      523.77      490.89      7.85 o 
   2   4   3        0.47       -0.15      0.88 o 
   3   4   3        0.22        4.61      1.19 o 
   4   4   3      116.10      127.11      3.71 o 
   5   4   3        1.91        1.26      0.87 o 
   6   4   3       27.75       27.62      2.11 o 
   7   4   3      164.51      163.18      6.98 o 
   8   4   3        5.43        2.42      1.78 o 
   9   4   3        0.02        1.26      1.82 o 
  10   4   3        6.25        8.96      2.44 o 
  11   4   3        9.09        3.28      2.89 o 
  12   4   3      113.83      112.56      7.38 o 
  13   4   3      132.14      133.91     11.53 o 
  14   4   3       20.01        9.64      6.18 o 
  15   4   3       23.90       26.14      9.66 o 
 -16   5   3       29.63       17.80      7.85 o 
 -15   5   3       62.84       53.81     11.63 o 
 -14   5   3       11.34       11.68      7.15 o 
 -13   5   3        1.46       -1.33      4.89 o 
 -12   5   3      116.39      131.17     11.09 o 
 -11   5   3      277.17      277.50     17.49 o 
 -10   5   3       43.84       60.79      7.19 o 
  -9   5   3        7.17        3.68      4.77 o 
  -8   5   3       37.20       42.83      4.74 o 
  -7   5   3       47.07       51.88      4.35 o 
  -6   5   3      144.49      152.48      6.51 o 
  -5   5   3      797.10      788.11     12.65 o 
  -4   5   3      290.90      299.04      6.91 o 
  -3   5   3       28.51       26.17      2.62 o 
  -2   5   3     1011.83      972.62     10.88 o 
  -1   5   3     1807.60     1850.49     15.27 o 
   0   5   3       83.39      101.29      4.15 o 
   1   5   3      251.58      277.22      6.39 o 
   2   5   3      358.05      378.06      6.82 o 
   3   5   3      124.32      123.42      3.84 o 
   4   5   3       57.81       51.55      1.94 o 
   5   5   3        3.27        2.00      0.99 o 
   6   5   3        8.67        6.18      1.67 o 
   7   5   3      316.56      318.46      8.76 o 
   8   5   3       28.47       31.78      3.22 o 
   9   5   3      449.24      466.47     12.46 o 
  10   5   3      294.63      315.41      9.37 o 
  11   5   3        0.90       -4.01      2.86 o 
  12   5   3       96.92       93.95      8.18 o 
  13   5   3       42.13       51.95      8.27 o 
  14   5   3        2.40        2.49      7.41 o 
  15   5   3        2.15       -5.97      7.42 o 
 -15   6   3        4.76        2.61      6.30 o 
 -14   6   3        0.08        1.27      5.80 o 
 -13   6   3       65.10       55.43      8.41 o 
 -12   6   3      100.24       91.14      9.50 o 
 -11   6   3      475.69      530.49     18.44 o 
 -10   6   3       41.65       47.14      6.83 o 
  -9   6   3       51.48       57.89      7.00 o 
  -8   6   3        0.11       -1.79      2.84 o 
  -7   6   3       13.69       16.86      3.30 o 
  -6   6   3        0.35        0.39      2.68 o 
  -5   6   3      144.95      182.13      8.16 o 
  -4   6   3      154.95      144.88      5.54 o 
  -3   6   3        0.18        0.88      1.39 o 
  -2   6   3       32.40       39.08      2.51 o 
  -1   6   3      468.11      485.94      6.57 o 
   0   6   3      347.05      323.64      4.97 o 
   1   6   3       90.06       90.25      2.52 o 
   2   6   3      615.31      593.66      7.08 o 
   3   6   3      559.05      562.28      7.36 o 
   4   6   3      615.02      629.51      7.85 o 
   5   6   3       58.02       63.87      3.53 o 
   6   6   3      226.94      255.33      8.03 o 
   7   6   3        5.10        7.34      2.23 o 
   8   6   3       31.60       24.51      3.03 o 
   9   6   3        0.63       -3.06      3.57 o 
  10   6   3       20.94       23.22      3.78 o 
  11   6   3      108.60      111.54      8.04 o 
  12   6   3       29.07       13.28      5.93 o 
  13   6   3        8.19        4.07      5.59 o 
  14   6   3        6.17        4.95     10.28 o 
 -15   7   3       13.35        9.81      9.38 o 
 -14   7   3        0.31        4.66      6.21 o 
 -13   7   3        0.01        3.90      5.74 o 
 -12   7   3        0.42        0.81      4.78 o 
 -11   7   3      102.27       85.92     11.46 o 
 -10   7   3      278.87      288.13     23.04 o 
  -9   7   3        1.44        1.50      3.85 o 
  -8   7   3        2.04       -1.47      1.90 o 
  -7   7   3        7.22        7.55      2.17 o 
  -6   7   3      117.29      119.36      5.32 o 
  -5   7   3       64.67       66.63      3.24 o 
  -4   7   3      285.94      279.79      8.66 o 
  -3   7   3      131.51      134.49      6.09 o 
  -2   7   3       23.44       25.23      2.71 o 
  -1   7   3       59.41       52.73      5.03 o 
   0   7   3        2.60        4.92      1.25 o 
   1   7   3      277.41      271.80      5.22 o 
   2   7   3      104.58      121.19      3.74 o 
   3   7   3       17.13       24.12      2.01 o 
   4   7   3       53.34       56.76      3.57 o 
   5   7   3       23.97       26.15      3.35 o 
   6   7   3      139.90      134.19      7.70 o 
   7   7   3        2.19        0.98      2.13 o 
   8   7   3       41.43       39.36      4.02 o 
   9   7   3       65.59       64.92      5.24 o 
  10   7   3       38.31       40.00      5.24 o 
  11   7   3      111.20      108.77      8.20 o 
  12   7   3        0.42       -1.59      4.85 o 
  13   7   3        0.09       -0.81      6.66 o 
  14   7   3        3.95       -0.95      7.56 o 
 -15   8   3        7.13        0.36      6.41 o 
 -14   8   3        0.22        1.58      6.01 o 
 -13   8   3       65.61       43.33     12.96 o 
 -12   8   3      218.86      222.28     30.80 o 
 -11   8   3      376.88      386.24     16.41 o 
 -10   8   3      200.94      195.41      8.76 o 
  -9   8   3       41.38       42.24      5.35 o 
  -8   8   3       46.63       44.68      5.09 o 
  -7   8   3       52.96       50.09      3.92 o 
  -6   8   3        0.00        0.72      2.04 o 
  -5   8   3      353.78      391.04     11.21 o 
  -4   8   3      361.26      361.91     10.13 o 
  -3   8   3      127.41      109.09     11.26 o 
  -2   8   3       88.03       74.33     11.83 o 
  -1   8   3        2.26        1.43      1.44 o 
   0   8   3      231.82      239.25      5.91 o 
   1   8   3       17.03       13.74      2.13 o 
   2   8   3      824.51      850.85     12.37 o 
   3   8   3      456.66      485.25     11.04 o 
   4   8   3      686.75      702.74     19.74 o 
   5   8   3       48.58       45.67      4.13 o 
   6   8   3       70.60       59.57      5.02 o 
   7   8   3      428.94      448.51     11.29 o 
   8   8   3       14.39       12.57      3.68 o 
   9   8   3      275.28      275.43     10.01 o 
  10   8   3      353.70      387.24     12.54 o 
  11   8   3        0.12       -2.19      5.13 o 
  12   8   3       17.87       25.67      6.85 o 
  13   8   3        0.16       10.86      8.48 o 
  14   8   3       25.77       18.11     18.32 o 
 -14   9   3        5.56        3.27      6.60 o 
 -13   9   3       14.08       22.94      7.26 o 
 -12   9   3       31.98       43.19      8.32 o 
 -11   9   3        2.97       -1.19      3.49 o 
 -10   9   3        1.69        3.91      2.91 o 
  -9   9   3       29.74       29.48      5.74 o 
  -8   9   3      132.16      136.61      7.13 o 
  -7   9   3        7.08       10.64      5.93 o 
  -6   9   3      302.11      302.22     13.30 o 
  -5   9   3       17.73        5.57      3.59 o 
  -4   9   3      101.10       98.77      8.85 o 
  -3   9   3        7.68        7.75      3.35 o 
  -2   9   3       30.30       26.05      6.18 o 
  -1   9   3      180.23      193.62      9.01 o 
   0   9   3      222.20      221.18      7.45 o 
   1   9   3      563.03      556.05     11.59 o 
   2   9   3       51.65       56.44      4.40 o 
   3   9   3      147.53      161.44      5.99 o 
   4   9   3       32.58       25.42      4.18 o 
   5   9   3       87.94       93.28      5.91 o 
   6   9   3        9.01        7.47      3.87 o 
   7   9   3       15.51        9.00      3.47 o 
   8   9   3      404.32      410.57     11.85 o 
   9   9   3      234.69      255.89     21.11 o 
  10   9   3      118.22      114.02     12.90 o 
  11   9   3        8.51        7.90      5.09 o 
  12   9   3        6.40        9.69      7.87 o 
  13   9   3        5.29        0.95     12.74 o 
 -14  10   3        5.41        8.45      7.03 o 
 -13  10   3       29.67       27.20      7.81 o 
 -12  10   3        3.29       -1.64      4.13 o 
 -11  10   3       96.23      101.17      7.88 o 
 -10  10   3       50.69       33.20      5.25 o 
  -9  10   3        0.56       -3.57      3.04 o 
  -8  10   3      113.01      105.68      6.84 o 
  -7  10   3      360.98      355.55     16.40 o 
  -6  10   3        0.90        1.40      4.05 o 
  -5  10   3        9.80        8.93      4.76 o 
  -4  10   3      435.24      459.43     17.37 o 
  -3  10   3      121.23      108.27     10.73 o 
  -2  10   3      110.35       97.46      9.32 o 
  -1  10   3       48.14       41.78      5.43 o 
   0  10   3        5.52       10.66      2.94 o 
   1  10   3      213.07      211.86      7.68 o 
   2  10   3      159.27      165.59      8.97 o 
   3  10   3       65.13       64.98      5.55 o 
   4  10   3       79.30       64.22      5.85 o 
   5  10   3        1.19       -2.44      2.74 o 
   6  10   3       52.38       61.53      9.03 o 
   7  10   3      176.58      164.45      9.27 o 
   8  10   3      103.91      109.94      8.64 o 
   9  10   3        0.46        3.61      3.94 o 
  10  10   3        0.27        2.54      5.18 o 
  11  10   3        9.96        9.72      7.40 o 
  12  10   3        6.02        0.66      6.86 o 
  13  10   3       45.67       83.32     14.57 o 
 -13  11   3        5.13        5.59      7.64 o 
 -12  11   3        2.58        4.13      5.32 o 
 -11  11   3        4.73       -0.37      5.10 o 
 -10  11   3       63.32       65.64      6.61 o 
  -9  11   3       94.86       90.11      7.09 o 
  -8  11   3      166.31      162.01      8.77 o 
  -7  11   3      203.90      191.21     12.53 o 
  -6  11   3        0.16       -2.80      4.00 o 
  -5  11   3      117.51      117.91     10.20 o 
  -4  11   3     1178.98     1225.65     30.96 o 
  -3  11   3       42.17       34.61     17.65 o 
  -2  11   3        6.47       -3.25      3.94 o 
  -1  11   3        2.73       -2.90      3.75 o 
   0  11   3       85.15       95.89      9.12 o 
   1  11   3        0.00        0.90      2.62 o 
   2  11   3      111.75      101.23      7.16 o 
   3  11   3        0.17       -0.12      2.79 o 
   4  11   3       12.66       11.09      5.08 o 
   5  11   3      403.12      422.15     13.28 o 
   6  11   3       23.42       19.90      4.96 o 
   7  11   3       23.54       18.72      4.74 o 
   8  11   3      134.52      132.94      9.72 o 
   9  11   3      233.75      243.26     17.35 o 
  10  11   3       13.78        2.87      6.30 o 
  11  11   3       17.49       23.26      7.69 o 
  12  11   3        0.00        0.16      7.82 o 
 -12  12   3       12.46       15.65      7.58 o 
 -11  12   3        4.03        8.20      6.38 o 
 -10  12   3        0.16        0.23      3.80 o 
  -9  12   3       12.60       13.25      4.30 o 
  -8  12   3        0.21       -4.75      3.60 o 
  -7  12   3       23.79       20.68      6.82 o 
  -6  12   3       43.43       36.75      6.57 o 
  -5  12   3        5.23        6.79      4.63 o 
  -4  12   3        0.30        1.93      4.83 o 
  -3  12   3        0.20       -0.48      4.71 o 
  -2  12   3      126.51      128.30     11.84 o 
  -1  12   3      113.70      109.17     10.41 o 
   0  12   3        0.35        1.92      3.52 o 
   1  12   3      160.15      158.72      9.20 o 
   2  12   3       78.78       72.51      8.45 o 
   3  12   3        6.42        3.14      3.79 o 
   4  12   3      199.81      191.93     10.25 o 
   5  12   3      102.81      105.47      8.64 o 
   6  12   3       15.40       12.62      4.59 o 
   7  12   3       60.68       72.05     11.40 o 
   8  12   3        2.97       10.61      6.66 o 
   9  12   3       13.49       16.83      7.51 o 
  10  12   3        1.07       -2.73      6.33 o 
  11  12   3       18.64       21.03      7.91 o 
 -12  13   3        5.29       -4.29      8.26 o 
 -11  13   3        6.25       -2.26      6.23 o 
 -10  13   3      125.72      136.73     12.65 o 
  -9  13   3      155.69      150.61      9.97 o 
  -8  13   3      143.72      143.81     12.02 o 
  -7  13   3       65.07       68.11      8.67 o 
  -6  13   3        1.66       -0.32      4.50 o 
  -5  13   3       29.33       28.22      6.34 o 
  -4  13   3       29.73       25.06      6.95 o 
  -3  13   3      189.65      161.40     31.95 o 
  -2  13   3        0.19        2.23      5.15 o 
  -1  13   3        8.05       -5.21      9.83 o 
   0  13   3      524.55      544.77     16.28 o 
   1  13   3       63.38       69.68      7.28 o 
   2  13   3      111.99       95.43      8.25 o 
   3  13   3      216.84      205.49     11.68 o 
   4  13   3        5.63        2.20      4.00 o 
   5  13   3       44.34       46.02      9.48 o 
   6  13   3      223.51      197.17     15.25 o 
   7  13   3       67.09       72.16     11.84 o 
   8  13   3        8.64       -4.17      6.47 o 
   9  13   3       92.23      110.39     18.32 o 
  10  13   3        1.48        8.60      7.51 o 
  11  13   3        9.85        8.94     11.62 o 
 -11  14   3        4.52        4.94      7.10 o 
 -10  14   3       10.96        9.14      7.19 o 
  -9  14   3       69.18      102.78     11.51 o 
  -8  14   3        0.01        7.15      6.64 o 
  -7  14   3       29.97       27.59      7.04 o 
  -6  14   3       60.49       60.84      8.67 o 
  -5  14   3        0.00       -2.32      5.15 o 
  -4  14   3       46.70       41.09      8.94 o 
  -3  14   3      279.57      264.35     17.84 o 
  -2  14   3      136.27      148.60     13.59 o 
  -1  14   3       14.96       18.72      6.79 o 
   0  14   3      224.54      244.44     12.43 o 
   1  14   3        1.05       -4.61      4.02 o 
   2  14   3       30.69       23.74      5.89 o 
   3  14   3       17.32       24.27      5.48 o 
   4  14   3        2.22        3.25      4.40 o 
   5  14   3        0.23        1.71      8.76 o 
   6  14   3        6.41       -4.47      5.69 o 
   7  14   3       48.17       43.57      9.63 o 
   8  14   3       42.55       40.28     10.10 o 
   9  14   3       27.02       27.05      9.42 o 
  10  14   3       17.14       32.62     12.96 o 
 -10  15   3       41.06       33.70      8.58 o 
  -9  15   3        5.96        0.26      7.21 o 
  -8  15   3       87.87       84.48     10.39 o 
  -7  15   3        6.86        0.57      5.66 o 
  -6  15   3       15.05       20.75      6.99 o 
  -5  15   3       11.68        2.99      5.70 o 
  -4  15   3      100.78       98.99     12.64 o 
  -3  15   3        3.44        0.88      6.16 o 
  -2  15   3      111.17      121.58     15.64 o 
  -1  15   3        6.71        2.07      7.60 o 
   0  15   3       94.23       98.65      9.34 o 
   1  15   3       18.50       17.15      5.92 o 
   2  15   3      191.54      205.01     12.59 o 
   3  15   3       49.22       33.85     13.77 o 
   4  15   3        0.84        7.00      6.79 o 
   5  15   3        9.53       10.01      7.74 o 
   6  15   3      158.53      156.23     17.43 o 
   7  15   3       42.91       46.68     10.58 o 
   8  15   3       12.22        9.76      7.88 o 
   9  15   3        1.29        9.72      8.65 o 
  -8  16   3        1.57        9.04      6.43 o 
  -7  16   3       11.63        7.36      6.65 o 
  -6  16   3       34.05       31.21      7.75 o 
  -5  16   3        8.86        2.66      6.60 o 
  -4  16   3       39.99       56.34     17.21 o 
  -3  16   3      164.01      161.47     15.62 o 
  -2  16   3        0.73        1.77      6.47 o 
  -1  16   3       82.63       94.51     12.16 o 
   0  16   3       37.69       28.69      7.17 o 
   1  16   3        8.88        5.67      7.25 o 
   2  16   3       66.63       88.36     12.32 o 
   3  16   3       93.39      129.75     14.18 o 
   4  16   3       21.22       13.76      7.70 o 
   5  16   3       59.72       84.56     12.59 o 
   6  16   3        0.79       -0.70      7.10 o 
   7  16   3       99.34      121.69     14.99 o 
  -7  17   3        0.85       -8.87      5.92 o 
  -6  17   3        0.10       -1.56      5.72 o 
  -5  17   3        0.02       -4.48      6.31 o 
  -4  17   3       26.91       32.98      8.16 o 
  -3  17   3        0.17       -3.22      6.93 o 
  -2  17   3       42.13       43.57     10.74 o 
  -1  17   3        0.38        7.13      7.19 o 
   0  17   3       22.70       50.57     11.01 o 
   1  17   3       29.91       29.36     12.51 o 
   2  17   3       10.39        6.80      6.98 o 
   3  17   3       25.06       10.19      7.88 o 
   4  17   3        0.26        1.71      8.02 o 
   5  17   3        8.19        6.83      8.05 o 
   6  17   3        8.68        6.64      8.48 o 
  -4  18   3        0.16        9.55      7.38 o 
  -3  18   3        0.77       -4.73     11.40 o 
  -2  18   3        3.29        7.64      8.33 o 
  -1  18   3        5.29       12.31      8.14 o 
   0  18   3        4.96       12.96      8.22 o 
   1  18   3       45.99       45.35     35.75 o 
   2  18   3        6.10        4.57      8.94 o 
   3  18   3       24.89       16.52     10.73 o 
 -16   0   4      102.18      116.21     15.21 o 
 -15   0   4       18.42       16.31      8.22 o 
 -14   0   4       58.94       63.57     11.21 o 
 -13   0   4      152.80      172.73     15.30 o 
 -12   0   4       14.20        3.95      5.98 o 
 -11   0   4      805.97      799.60     34.15 o 
 -10   0   4      488.04      477.77     14.06 o 
  -9   0   4       87.49       87.46      5.99 o 
  -8   0   4        0.00        3.26      2.44 o 
  -7   0   4        0.36       -1.56      2.16 o 
  -6   0   4      634.36      572.00     35.31 o 
  -5   0   4      287.65      275.90     10.58 o 
  -4   0   4      257.80      294.79     10.11 o 
  -3   0   4     1523.43     1436.14     24.02 o 
  -2   0   4     4842.59     4912.02     61.94 o 
  -1   0   4     1005.88      947.88     21.00 o 
   0   0   4     1611.31     1760.35     31.28 o 
   1   0   4      186.61      184.16      3.89 o 
   2   0   4      202.60      172.13      4.20 o 
   3   0   4       83.62       97.10      4.56 o 
   4   0   4      315.01      335.44     11.33 o 
   5   0   4      485.00      504.54     23.81 o 
   6   0   4      304.89      318.25      9.95 o 
   7   0   4       76.91       81.17      6.88 o 
   8   0   4       94.72       97.29      4.09 o 
   9   0   4        2.15       -0.41      2.14 o 
  10   0   4      218.00      209.72     12.82 o 
  11   0   4        2.32        5.81      5.98 o 
  12   0   4       36.40       25.67      8.20 o 
  13   0   4        1.17       -7.47     10.28 o 
  14   0   4        6.27        4.16      7.41 o 
 -16   1   4       18.44       23.24      6.58 o 
 -15   1   4        0.01       -5.66      4.74 o 
 -14   1   4      102.26      131.78     10.26 o 
 -13   1   4        1.01       -1.72      4.16 o 
 -12   1   4      162.77      162.28     10.16 o 
 -11   1   4       18.86       20.46      3.45 o 
 -10   1   4        1.68       -0.28      2.30 o 
  -9   1   4      424.04      426.34      8.50 o 
  -8   1   4      479.75      501.89      9.69 o 
  -7   1   4       32.70       39.41      3.05 o 
  -6   1   4        0.39       -1.17      1.70 o 
  -5   1   4       25.54       25.58      2.54 o 
  -4   1   4      291.59      291.55      7.22 o 
  -3   1   4       36.68       43.65      4.04 o 
  -2   1   4     1045.55     1038.37     12.60 o 
  -1   1   4      124.68      121.29      3.24 o 
   0   1   4      460.80      461.74     10.66 o 
   1   1   4      362.97      392.56      9.47 o 
   2   1   4      157.85      166.49      5.23 o 
   3   1   4        1.20        4.03      1.12 o 
   4   1   4       86.61       76.86      3.83 o 
   5   1   4        0.62        0.15      1.49 o 
   6   1   4       78.62      103.42      4.86 o 
   7   1   4       14.26       13.96      1.97 o 
   8   1   4        9.92        7.61      1.81 o 
   9   1   4       36.99       40.92      2.87 o 
  10   1   4        2.71        0.04      2.19 o 
  11   1   4       22.39       15.15      4.93 o 
  12   1   4       43.94       35.60      6.34 o 
  13   1   4       61.98       63.02      9.35 o 
  14   1   4       14.74        9.83      6.57 o 
 -15   2   4      113.60      122.78     11.87 o 
 -14   2   4      102.53      116.75     11.52 o 
 -13   2   4        0.02       -1.43      4.85 o 
 -12   2   4        8.50        8.47      5.56 o 
 -11   2   4      156.95      170.34      8.91 o 
 -10   2   4       97.72       92.15      6.26 o 
  -9   2   4        1.83        4.29      2.21 o 
  -8   2   4       43.77       43.17      3.46 o 
  -7   2   4       89.50       75.14      3.59 o 
  -6   2   4       18.71       14.85      1.81 o 
  -5   2   4       77.26       97.25      3.80 o 
  -4   2   4       47.34       37.22      2.70 o 
  -3   2   4       34.50       31.07      1.87 o 
  -2   2   4     1139.78     1183.54     13.87 o 
  -1   2   4     2956.75     3037.69     33.15 o 
   0   2   4     2140.69     2180.34     32.57 o 
   1   2   4      115.19      100.42      5.61 o 
   2   2   4        0.08        0.76      0.94 o 
   3   2   4       14.18       10.48      2.13 o 
   4   2   4      231.30      233.49      5.62 o 
   5   2   4       28.02       33.95      2.76 o 
   6   2   4      166.48      193.69      5.79 o 
   7   2   4       92.00       91.15      3.50 o 
   8   2   4        7.51        7.23      2.05 o 
   9   2   4       27.94       33.14      3.34 o 
  10   2   4       43.86       33.03      3.70 o 
  11   2   4      164.62      175.11     18.45 o 
  12   2   4       32.27       22.59      5.68 o 
  13   2   4       20.81       13.62      6.38 o 
  14   2   4        8.25       -0.21      5.94 o 
 -15   3   4       12.83       13.95      7.22 o 
 -14   3   4        0.78        2.49      7.01 o 
 -13   3   4      112.51      137.24     11.69 o 
 -12   3   4      259.78      258.40     14.51 o 
 -11   3   4       79.16       85.89      8.62 o 
 -10   3   4       50.05       45.11      6.18 o 
  -9   3   4      503.03      515.22     13.49 o 
  -8   3   4      132.37      129.30      8.59 o 
  -7   3   4        1.88       -0.61      2.18 o 
  -6   3   4       60.00       63.24      4.27 o 
  -5   3   4      114.59      101.72      3.95 o 
  -4   3   4       28.15       33.57      2.82 o 
  -3   3   4      162.28      148.77      4.47 o 
  -2   3   4     2660.96     2779.47     26.18 o 
  -1   3   4     2458.29     2519.95     28.64 o 
   0   3   4      646.06      660.59     10.40 o 
   1   3   4        4.54        6.39      1.15 o 
   2   3   4       11.44        9.17      1.87 o 
   3   3   4       38.43       39.07      2.72 o 
   4   3   4        0.43        2.51      1.55 o 
   5   3   4       94.44      101.78      4.97 o 
   6   3   4      450.83      436.39      6.60 o 
   7   3   4      192.26      191.89      5.41 o 
   8   3   4       16.73       13.82      2.43 o 
   9   3   4        0.47        0.30      1.60 o 
  10   3   4       92.04       86.98     11.16 o 
  11   3   4       28.73       13.97      5.88 o 
  12   3   4      318.02      300.23     16.02 o 
  13   3   4        0.00       -3.09      5.24 o 
  14   3   4        8.80       12.57      6.81 o 
 -15   4   4        8.03        0.14      6.34 o 
 -14   4   4        0.46       -0.92      5.54 o 
 -13   4   4        0.08        4.17      5.37 o 
 -12   4   4      243.90      216.49     13.48 o 
 -11   4   4       14.87       10.57      6.25 o 
 -10   4   4        8.79       19.07      4.92 o 
  -9   4   4      119.69      115.21     12.51 o 
  -8   4   4       11.28       14.95      3.08 o 
  -7   4   4       63.32       61.09      5.84 o 
  -6   4   4       61.97       54.42      4.11 o 
  -5   4   4      332.48      348.16      6.87 o 
  -4   4   4      632.83      633.64      8.52 o 
  -3   4   4        1.81        1.66      1.87 o 
  -2   4   4      399.28      372.79      8.30 o 
  -1   4   4      282.72      291.70      6.42 o 
   0   4   4      274.92      272.45      7.02 o 
   1   4   4      487.74      521.32     11.38 o 
   2   4   4       30.56       34.45      2.61 o 
   3   4   4       95.04       98.18      4.10 o 
   4   4   4      160.79      155.46      3.40 o 
   5   4   4       77.82       73.55      2.93 o 
   6   4   4      164.23      172.76      5.58 o 
   7   4   4        1.30        1.31      1.86 o 
   8   4   4       11.58        8.04      2.53 o 
   9   4   4       26.75       34.96      3.49 o 
  10   4   4       12.64        9.25      4.52 o 
  11   4   4      248.69      251.00     44.02 o 
  12   4   4        1.16        2.17      6.86 o 
  13   4   4        0.35       -8.04      6.95 o 
  14   4   4        0.37       -4.44      8.71 o 
 -15   5   4       10.91       18.18      7.54 o 
 -14   5   4       63.92       54.46      8.94 o 
 -13   5   4      129.64      137.17     12.12 o 
 -12   5   4      116.66      128.99     11.07 o 
 -11   5   4       73.84       59.26      7.68 o 
 -10   5   4      203.62      177.52     15.04 o 
  -9   5   4       17.41       22.98      4.13 o 
  -8   5   4       43.22       45.91      4.66 o 
  -7   5   4       12.90        7.12      2.68 o 
  -6   5   4        1.45        0.71      3.37 o 
  -5   5   4      363.86      328.20      8.12 o 
  -4   5   4      181.51      179.03      4.98 o 
  -3   5   4      455.88      449.86     10.57 o 
  -2   5   4       30.47       36.19      4.32 o 
  -1   5   4      249.75      285.68      9.66 o 
   0   5   4      132.23      150.94      9.19 o 
   1   5   4       90.68       96.67      4.63 o 
   2   5   4       72.93       78.83      3.08 o 
   3   5   4       74.48       83.39      3.06 o 
   4   5   4       20.69       21.57      2.30 o 
   5   5   4       23.24       30.46      3.00 o 
   6   5   4      212.56      206.54      8.31 o 
   7   5   4       38.37       40.19      3.70 o 
   8   5   4       38.53       40.01      3.04 o 
   9   5   4       38.16       37.59      7.22 o 
  10   5   4      649.20      664.04     19.96 o 
  11   5   4      161.65      167.45     15.68 o 
  12   5   4       81.68      100.39     14.08 o 
  13   5   4       81.64       78.72     13.04 o 
 -15   6   4        0.80        3.13      6.49 o 
 -14   6   4       12.23        7.60      6.53 o 
 -13   6   4       29.22       29.27      7.07 o 
 -12   6   4       56.47       47.78      8.52 o 
 -11   6   4        0.05        5.55      4.91 o 
 -10   6   4       12.55       10.63      5.06 o 
  -9   6   4       15.55       13.94      5.25 o 
  -8   6   4      143.01      146.94     11.68 o 
  -7   6   4      134.46      149.84      7.20 o 
  -6   6   4       49.70       58.40      4.57 o 
  -5   6   4       89.73      109.87      5.69 o 
  -4   6   4        6.96       11.25      2.07 o 
  -3   6   4      256.54      231.38      5.39 o 
  -2   6   4      216.85      225.13      7.62 o 
  -1   6   4      214.13      220.17      7.22 o 
   0   6   4        0.05       -0.41      1.44 o 
   1   6   4       59.91       60.84      4.08 o 
   2   6   4        3.48       -0.54      1.36 o 
   3   6   4       11.82       16.25      3.15 o 
   4   6   4       26.22       28.12      3.93 o 
   5   6   4        0.56       -0.09      2.08 o 
   6   6   4        3.04        0.71      2.24 o 
   7   6   4       50.68       47.75      4.46 o 
   8   6   4      175.06      200.38      5.71 o 
   9   6   4       28.17       39.09     10.80 o 
  10   6   4       21.21        3.61      8.04 o 
  11   6   4        2.76       -7.90      5.91 o 
  12   6   4       56.44       50.65     10.50 o 
  13   6   4      108.04      149.96     25.03 o 
 -14   7   4       78.12       89.09     11.25 o 
 -13   7   4       49.93       45.40      8.18 o 
 -12   7   4       14.76       24.71      6.81 o 
 -11   7   4       19.08       19.74      6.13 o 
 -10   7   4       97.39      108.80      9.83 o 
  -9   7   4       19.57       23.20     11.89 o 
  -8   7   4       50.31       36.93      4.77 o 
  -7   7   4       27.06       18.16      4.06 o 
  -6   7   4      159.23      160.73      7.84 o 
  -5   7   4      110.31      124.69      7.12 o 
  -4   7   4      439.04      465.95     15.61 o 
  -3   7   4      114.29      121.50      4.85 o 
  -2   7   4       55.19       66.57      9.27 o 
  -1   7   4       48.85       46.89      4.52 o 
   0   7   4      302.53      285.78      7.46 o 
   1   7   4       17.38       18.60      2.57 o 
   2   7   4       35.75       24.86      4.34 o 
   3   7   4        4.30        3.90      2.52 o 
   4   7   4        4.23        4.14      2.49 o 
   5   7   4      144.25      128.44      6.62 o 
   6   7   4      245.91      251.09      8.31 o 
   7   7   4        0.02       -0.36      0.99 o 
   8   7   4        0.54       -1.24      2.46 o 
   9   7   4      357.38      374.88     14.55 o 
  10   7   4      482.65      469.85     22.32 o 
  11   7   4      135.40      162.16     16.41 o 
  12   7   4       42.62       41.21     10.37 o 
  13   7   4        0.00        3.30      8.02 o 
 -14   8   4       11.67        4.49      8.22 o 
 -13   8   4      175.95      176.56     14.09 o 
 -12   8   4       75.62       77.09      9.88 o 
 -11   8   4       58.17       44.67      7.55 o 
 -10   8   4       93.20       93.33      9.27 o 
  -9   8   4       68.08       51.55      7.32 o 
  -8   8   4       28.11       32.99      5.25 o 
  -7   8   4        0.45       -0.28      3.05 o 
  -6   8   4       65.86       59.49      5.62 o 
  -5   8   4       15.79        6.04      3.08 o 
  -4   8   4       10.64       11.56      3.16 o 
  -3   8   4        6.32        7.53      3.22 o 
  -2   8   4      112.64      103.09      3.26 o 
  -1   8   4        0.14       -0.62      0.77 o 
   0   8   4      112.67      107.87      5.71 o 
   1   8   4       46.64       60.00      8.06 o 
   2   8   4       12.63       10.60      2.97 o 
   3   8   4        7.28        8.94      2.41 o 
   4   8   4       84.23       90.89      6.56 o 
   5   8   4       63.27       61.76      8.97 o 
   6   8   4        0.08       -1.52      2.76 o 
   7   8   4        3.43        3.91      2.77 o 
   8   8   4        5.89        4.73      4.83 o 
   9   8   4       24.23       25.76      5.91 o 
  10   8   4       15.83       -1.45     13.63 o 
  11   8   4        4.15       12.23      8.27 o 
  12   8   4        3.63        6.76      7.51 o 
 -13   9   4       58.27       70.91     12.15 o 
 -12   9   4        4.77        6.86      6.08 o 
 -11   9   4        0.10        2.55      7.66 o 
 -10   9   4        0.31        4.54      5.15 o 
  -9   9   4       39.53       36.76      6.90 o 
  -8   9   4       27.06       21.18      5.72 o 
  -7   9   4       21.40       16.21      5.93 o 
  -6   9   4        6.66        4.14      4.40 o 
  -5   9   4       72.59       67.89      6.70 o 
  -4   9   4      103.06      109.22      7.89 o 
  -3   9   4       25.23       28.74      3.68 o 
  -2   9   4       23.58       25.84      2.71 o 
  -1   9   4       31.34       43.79      4.33 o 
   0   9   4      196.58      199.32      4.33 o 
   1   9   4      175.41      153.71      9.86 o 
   2   9   4       42.41       50.48      4.65 o 
   3   9   4       36.08       40.47      5.07 o 
   4   9   4      169.44      180.53      9.19 o 
   5   9   4       35.27       35.18      2.86 o 
   6   9   4      111.17      129.64      5.55 o 
   7   9   4      399.09      379.67     16.03 o 
   8   9   4        1.60        2.37      4.57 o 
   9   9   4       98.39      103.68     16.98 o 
  10   9   4        1.91       -4.15     10.95 o 
  11   9   4       54.78       69.65     11.65 o 
  12   9   4        5.54       11.12      8.65 o 
 -13  10   4       47.90       61.63      9.94 o 
 -12  10   4       42.37       52.58      9.22 o 
 -11  10   4      108.28      108.70     10.88 o 
 -10  10   4       35.47       38.46     13.28 o 
  -9  10   4        0.93       -6.27      5.69 o 
  -8  10   4       25.44       28.92      6.20 o 
  -7  10   4        0.41        4.16      4.27 o 
  -6  10   4      104.14      107.63      9.16 o 
  -5  10   4       25.35       17.68      6.89 o 
  -4  10   4       18.86       19.71      3.07 o 
  -3  10   4       67.58       77.61      7.23 o 
  -2  10   4       13.05       18.41      3.34 o 
  -1  10   4      339.23      347.78      7.98 o 
   0  10   4       96.39       93.85      4.87 o 
   1  10   4       28.51       24.52      2.87 o 
   2  10   4      105.33      101.67      5.25 o 
   3  10   4       24.00       25.62      3.63 o 
   4  10   4       25.21       24.62      3.01 o 
   5  10   4        0.05       -2.46      3.32 o 
   6  10   4        1.92        2.23      4.71 o 
   7  10   4       61.16       61.84      8.46 o 
   8  10   4        0.63       -5.25      4.89 o 
   9  10   4       19.37        7.15      9.38 o 
  10  10   4        2.77       -2.46      7.19 o 
  11  10   4       10.53        8.76      8.73 o 
 -12  11   4       70.58       75.48     10.38 o 
 -11  11   4       30.99       19.81      8.29 o 
 -10  11   4        0.16       -0.14      5.42 o 
  -9  11   4       12.61       19.14      6.43 o 
  -8  11   4       10.47        9.47      5.37 o 
  -7  11   4       24.50       17.14      5.51 o 
  -6  11   4      123.24      128.53     10.09 o 
  -5  11   4      147.88      151.73     12.80 o 
  -4  11   4       34.00       21.96      9.83 o 
  -3  11   4       44.10       46.26      7.42 o 
  -2  11   4       82.73       87.14      6.83 o 
  -1  11   4      393.25      405.32     12.36 o 
   0  11   4       50.78       54.18      4.53 o 
   1  11   4      166.77      160.18      6.69 o 
   2  11   4      174.15      189.17     10.46 o 
   3  11   4      165.08      161.11      7.60 o 
   4  11   4      131.94      139.30      8.48 o 
   5  11   4        0.98        2.74      4.83 o 
   6  11   4        9.40       11.22      5.52 o 
   7  11   4      122.50      117.35     11.21 o 
   8  11   4       68.59       56.76     13.85 o 
   9  11   4       69.01       78.21     16.09 o 
  10  11   4        2.45       -6.26      6.69 o 
  11  11   4       21.02       28.57     10.07 o 
 -11  12   4        9.72        8.06      6.70 o 
 -10  12   4        0.61        2.00      5.80 o 
  -9  12   4       73.25       86.87     10.19 o 
  -8  12   4        8.51        2.65      5.38 o 
  -7  12   4       36.80       29.77      6.62 o 
  -6  12   4       99.73       81.85     12.34 o 
  -5  12   4      140.18      130.47     10.67 o 
  -4  12   4        3.54        1.79      5.37 o 
  -3  12   4       61.29       66.09      9.32 o 
  -2  12   4      159.85      184.63     26.14 o 
  -1  12   4      613.19      600.00     13.05 o 
   0  12   4       17.89        9.14      5.62 o 
   1  12   4       66.87       60.80      6.12 o 
   2  12   4       11.79       17.49      4.46 o 
   3  12   4       41.17       37.68      7.06 o 
   4  12   4       13.64       16.82      5.98 o 
   5  12   4        6.55        1.23      5.52 o 
   6  12   4        0.85        7.30      5.52 o 
   7  12   4        0.81        3.87      5.84 o 
   8  12   4       68.84       70.16     15.19 o 
   9  12   4       24.51       48.71     14.30 o 
  10  12   4       14.14       15.19     12.07 o 
 -10  13   4        1.54       -5.54      5.98 o 
  -9  13   4        3.92        1.30      5.62 o 
  -8  13   4        9.32        9.24      5.97 o 
  -7  13   4       66.21       72.24     10.25 o 
  -6  13   4       93.34      103.93     10.90 o 
  -5  13   4        0.04       -0.03      4.98 o 
  -4  13   4        1.07       -1.56      5.52 o 
  -3  13   4        0.75       -4.89      5.52 o 
  -2  13   4        0.04        1.64      5.66 o 
  -1  13   4      173.94      164.70     11.46 o 
   0  13   4        0.97       -1.63      5.34 o 
   1  13   4        2.48        2.23      5.06 o 
   2  13   4       71.88       60.66      8.97 o 
   3  13   4        0.03       -4.19      5.03 o 
   4  13   4       41.24       59.96     18.10 o 
   5  13   4       19.59       13.15      6.61 o 
   6  13   4       18.63       13.52      8.71 o 
   7  13   4        8.26        3.58      8.94 o 
   8  13   4       44.84       56.31     15.19 o 
   9  13   4        4.21       -3.13     11.17 o 
  -9  14   4       21.37       18.82      7.83 o 
  -8  14   4        2.84        2.27      6.08 o 
  -7  14   4       13.46       11.94      6.36 o 
  -6  14   4       49.28       72.22     10.05 o 
  -5  14   4        5.65        2.51      5.59 o 
  -4  14   4        9.47        3.08      9.38 o 
  -3  14   4       13.28       10.90     13.85 o 
  -2  14   4      189.10      194.91     15.64 o 
  -1  14   4      139.01      129.66     12.59 o 
   0  14   4       24.29       26.29      7.56 o 
   1  14   4       14.06        9.53      5.98 o 
   2  14   4        3.95        6.24      5.84 o 
   3  14   4      149.93      144.34     13.43 o 
   4  14   4        0.74       -7.81      5.21 o 
   5  14   4        1.39       -6.88      5.52 o 
   6  14   4       26.55       14.75     11.17 o 
   7  14   4        5.23       -3.58      8.94 o 
   8  14   4       11.02       -5.36     10.73 o 
  -8  15   4       18.24       11.01      6.78 o 
  -7  15   4       17.33       18.67      7.39 o 
  -6  15   4        9.42       10.57      6.49 o 
  -5  15   4        0.32        0.00      5.89 o 
  -4  15   4        0.26        5.04      6.43 o 
  -3  15   4       24.94       25.78      8.69 o 
  -2  15   4        1.34        7.15      6.64 o 
  -1  15   4       81.24      107.77     12.32 o 
   0  15   4       12.26       26.16      7.94 o 
   1  15   4        2.19        7.37      6.64 o 
   2  15   4       10.28       -3.74      9.61 o 
   3  15   4       24.83       40.41      9.15 o 
   4  15   4        2.72        1.41      6.74 o 
   5  15   4       10.71        8.94      9.83 o 
   6  15   4       46.71       47.37     14.30 o 
   7  15   4        0.08        9.38     11.17 o 
  -6  16   4        1.19        4.89      6.55 o 
  -5  16   4       51.18       69.69     10.75 o 
  -4  16   4       21.28       20.11      8.53 o 
  -3  16   4       13.47       21.01     14.52 o 
  -2  16   4       41.98       39.19      9.48 o 
  -1  16   4       91.72       80.38     13.41 o 
   0  16   4       24.52       26.52      8.69 o 
   1  16   4        3.67        9.65      7.56 o 
   2  16   4       20.50       26.99      8.69 o 
   3  16   4        0.35        6.37      8.67 o 
   4  16   4       21.19       24.13     12.51 o 
   5  16   4        5.49        5.36     10.28 o 
  -4  17   4        0.03        2.71      6.19 o 
  -3  17   4        0.65       -0.22      7.90 o 
  -2  17   4        0.03        7.20      7.88 o 
  -1  17   4       46.18       55.54     11.19 o 
   0  17   4       46.58       47.39     10.58 o 
   1  17   4        6.65       10.26     10.95 o 
   2  17   4        8.86       33.07     12.96 o 
 -14   1   5      157.49      143.63     16.11 o 
 -13   1   5        0.04        1.92      8.04 o 
 -12   1   5       35.31       43.49      7.30 o 
 -11   1   5       14.04       15.14      5.24 o 
 -10   1   5      309.96      303.22     22.07 o 
  -9   1   5      647.29      669.10     11.71 o 
  -8   1   5        8.95        4.43      2.33 o 
  -7   1   5        2.48        4.26      2.71 o 
  -6   1   5        6.47        3.51      2.53 o 
  -5   1   5       14.48       16.48      2.78 o 
  -4   1   5        0.95        5.46      1.96 o 
  -3   1   5      129.94      129.96      4.78 o 
  -2   1   5      158.45      166.85      4.31 o 
  -1   1   5        0.03        1.70      1.18 o 
   0   1   5        0.15        1.13      1.42 o 
   1   1   5        0.05       -2.43      1.95 o 
   2   1   5       64.50       66.42      2.40 o 
   3   1   5      102.59      102.56      3.38 o 
   4   1   5       22.87       21.59      2.30 o 
   5   1   5       61.23       60.10      3.66 o 
   6   1   5      139.17      134.32      5.11 o 
   7   1   5       59.60       71.66      4.55 o 
   8   1   5        8.61        5.50      3.56 o 
   9   1   5        2.68        1.60      3.49 o 
  10   1   5       86.00       85.80      8.01 o 
  11   1   5        0.54       -5.68      3.79 o 
  12   1   5        1.79       -0.59      4.78 o 
  13   1   5        6.15        7.57      5.65 o 
 -14   2   5       33.66       43.36     11.14 o 
 -13   2   5        0.55        8.38      6.61 o 
 -12   2   5        2.80       -3.14      4.24 o 
 -11   2   5        9.08       14.03      7.33 o 
 -10   2   5        9.35        8.31      4.27 o 
  -9   2   5        7.17        8.38      2.27 o 
  -8   2   5      110.17      119.28      7.46 o 
  -7   2   5       57.65       70.43      4.70 o 
  -6   2   5        3.66        3.53      1.94 o 
  -5   2   5       59.77       76.64      5.22 o 
  -4   2   5        4.23        4.93      1.59 o 
  -3   2   5       37.93       43.31      2.78 o 
  -2   2   5       53.03       47.50      2.71 o 
  -1   2   5       40.51       42.47      2.49 o 
   0   2   5      119.17      123.97      9.61 o 
   1   2   5       60.26       72.60      5.54 o 
   2   2   5       24.28       23.93      5.59 o 
   3   2   5      190.54      194.57      4.63 o 
   4   2   5       25.04       25.84      2.42 o 
   5   2   5       13.03       12.30      2.28 o 
   6   2   5        6.27        6.25      2.35 o 
   7   2   5        0.04       -0.15      2.09 o 
   8   2   5        3.66        2.29      3.23 o 
   9   2   5       62.58       60.78      6.62 o 
  10   2   5       25.39       19.86      5.13 o 
  11   2   5       69.48       65.40      7.76 o 
  12   2   5      116.93      103.48      9.81 o 
  13   2   5       16.82       16.99      7.10 o 
 -14   3   5       27.33       21.52      9.65 o 
 -13   3   5        0.16        0.19      6.93 o 
 -12   3   5        0.02        1.60      6.05 o 
 -11   3   5       57.23       64.25      8.82 o 
 -10   3   5       17.14       23.08      5.38 o 
  -9   3   5      147.82      155.89      9.09 o 
  -8   3   5        8.05        9.55      2.94 o 
  -7   3   5       47.89       46.35      4.10 o 
  -6   3   5       58.35       56.93      4.93 o 
  -5   3   5      195.05      198.59      5.84 o 
  -4   3   5       30.55       41.66      3.66 o 
  -3   3   5      149.33      161.99      6.06 o 
  -2   3   5       27.91       27.23      2.42 o 
  -1   3   5       30.54       30.21      4.59 o 
   0   3   5      139.57      130.85      6.13 o 
   1   3   5        1.74        1.73      1.17 o 
   2   3   5       91.58       87.57      2.96 o 
   3   3   5        0.11        0.21      1.35 o 
   4   3   5       42.14       48.33      3.32 o 
   5   3   5       20.22       19.88      3.06 o 
   6   3   5      213.38      219.46      7.19 o 
   7   3   5       73.58       87.72      6.45 o 
   8   3   5       15.05        4.60      5.24 o 
   9   3   5       67.55       62.84      7.95 o 
  10   3   5       16.61       18.85      6.31 o 
  11   3   5       80.25      111.37     16.98 o 
  12   3   5       39.00       36.78     10.16 o 
 -14   4   5        5.23        5.93      7.74 o 
 -13   4   5        7.84       21.22      8.46 o 
 -12   4   5        2.02       -0.71      5.06 o 
 -11   4   5       62.57       56.22      7.70 o 
 -10   4   5       52.59       48.40      6.81 o 
  -9   4   5      113.68      117.58      9.08 o 
  -8   4   5        7.67        9.27      3.19 o 
  -7   4   5       79.43       69.70      5.07 o 
  -6   4   5       20.70       20.33      3.02 o 
  -5   4   5        5.09        1.84      1.93 o 
  -4   4   5       30.63       33.96      4.83 o 
  -3   4   5       43.07       52.54      4.38 o 
  -2   4   5      162.55      173.13      7.94 o 
  -1   4   5        0.01        2.11      2.46 o 
   0   4   5       62.28       78.38      8.94 o 
   1   4   5      137.34      129.39      5.06 o 
   2   4   5      367.37      382.88      9.98 o 
   3   4   5       86.77       93.07      4.15 o 
   4   4   5       84.97       79.93      5.79 o 
   5   4   5       56.95       72.48      4.45 o 
   6   4   5       24.04       26.00      3.41 o 
   7   4   5       11.79        2.93      4.94 o 
   8   4   5        8.54        8.25      5.68 o 
   9   4   5       41.84       36.53      8.43 o 
  10   4   5        5.05        9.07      6.23 o 
  11   4   5       53.70       65.25     10.82 o 
  12   4   5        1.62        2.68     11.62 o 
 -14   5   5        1.75        1.82      7.88 o 
 -13   5   5       51.24       49.58     10.37 o 
 -12   5   5        9.08        9.53      5.82 o 
 -11   5   5       16.68       15.04      5.61 o 
 -10   5   5       68.06       71.29      8.07 o 
  -9   5   5      217.69      226.46     11.64 o 
  -8   5   5      156.13      154.08      8.84 o 
  -7   5   5       81.13       88.59      5.73 o 
  -6   5   5       43.22       46.14      4.21 o 
  -5   5   5       90.94      108.98      5.52 o 
  -4   5   5      262.77      269.37      6.95 o 
  -3   5   5        7.32        7.06      2.82 o 
  -2   5   5      792.88      789.04     12.03 o 
  -1   5   5        9.73        5.71      2.79 o 
   0   5   5       33.82       40.97      4.46 o 
   1   5   5        0.51       -1.43      2.23 o 
   2   5   5      239.33      204.45     12.51 o 
   3   5   5      180.95      205.05      9.83 o 
   4   5   5       93.99       81.33      5.32 o 
   5   5   5       27.00       29.44      3.82 o 
   6   5   5       15.24       15.33      3.55 o 
   7   5   5       59.57       58.94      8.59 o 
   8   5   5      186.03      154.17     15.42 o 
   9   5   5      103.10      119.19     12.73 o 
  10   5   5       40.14       35.50      8.76 o 
  11   5   5       19.05       13.77      7.51 o 
  12   5   5       45.84       33.90     10.18 o 
 -13   6   5       21.51       14.38      8.33 o 
 -12   6   5      105.92      129.90     12.61 o 
 -11   6   5      169.27      187.11     12.96 o 
 -10   6   5        0.18        5.87      4.55 o 
  -9   6   5        3.38        5.16      5.21 o 
  -8   6   5       10.61       19.95      4.86 o 
  -7   6   5        0.59       -0.43      2.69 o 
  -6   6   5       25.81       38.61      4.53 o 
  -5   6   5        1.13        4.17      2.32 o 
  -4   6   5      239.66      237.50      9.18 o 
  -3   6   5       61.76       57.28      9.60 o 
  -2   6   5      117.52      120.94      5.79 o 
  -1   6   5       16.67       11.12      2.34 o 
   0   6   5       98.33      101.37      3.87 o 
   1   6   5       46.37       44.78      5.04 o 
   2   6   5      412.39      413.48     12.56 o 
   3   6   5       80.32       80.38      6.66 o 
   4   6   5       98.41      102.39     14.08 o 
   5   6   5       27.93       30.23      4.44 o 
   6   6   5      319.13      291.26     14.30 o 
   7   6   5      106.64      102.10     10.91 o 
   8   6   5      129.47      136.09     25.47 o 
   9   6   5       16.89        4.35      7.08 o 
  10   6   5        3.51        2.68      7.18 o 
  11   6   5       10.70        7.89      7.38 o 
  12   6   5        4.51        2.21      9.16 o 
 -13   7   5        0.74        1.34      8.04 o 
 -12   7   5        1.74        1.22      6.48 o 
 -11   7   5        1.08        4.68      5.29 o 
 -10   7   5        4.06       -0.64      5.52 o 
  -9   7   5        2.10       -6.70      5.27 o 
  -8   7   5       98.61       96.02     11.92 o 
  -7   7   5        3.48        1.11      3.80 o 
  -6   7   5       95.61      105.30      6.43 o 
  -5   7   5      276.96      282.81      8.42 o 
  -4   7   5        7.94        7.74      2.83 o 
  -3   7   5      111.60      110.65      6.94 o 
  -2   7   5       96.75       91.48      8.14 o 
  -1   7   5      378.12      344.77      9.53 o 
   0   7   5       54.30       59.48      4.52 o 
   1   7   5       99.77       92.21      5.03 o 
   2   7   5       57.33       62.00      4.45 o 
   3   7   5        2.49        0.81      2.55 o 
   4   7   5       89.69       82.27      6.65 o 
   5   7   5       33.35       31.58      4.38 o 
   6   7   5      159.69      145.69     15.19 o 
   7   7   5        0.45        1.34      6.26 o 
   8   7   5        1.14        5.54      6.15 o 
   9   7   5        4.00       -0.04      8.49 o 
  10   7   5        1.94        4.11      6.83 o 
  11   7   5       10.47        4.96      7.30 o 
 -13   8   5        1.97       13.43      9.33 o 
 -12   8   5       44.96       37.37     12.96 o 
 -11   8   5      139.79      142.65     12.78 o 
 -10   8   5      137.87      130.49     21.70 o 
  -9   8   5       10.83        2.52      8.07 o 
  -8   8   5      256.12      269.93     12.99 o 
  -7   8   5        3.00       -4.00      3.41 o 
  -6   8   5      165.23      163.26     10.02 o 
  -5   8   5       59.15       51.24      5.18 o 
  -4   8   5      198.01      194.29      8.32 o 
  -3   8   5        5.48        6.37      3.19 o 
  -2   8   5       22.07       23.58      3.94 o 
  -1   8   5       24.97       17.37      4.62 o 
   0   8   5      254.76      244.23     23.91 o 
   1   8   5      182.17      179.26      6.74 o 
   2   8   5       70.70       84.33      5.29 o 
   3   8   5       77.59       84.47      6.11 o 
   4   8   5       55.50       52.01      7.60 o 
   5   8   5       24.94       25.92      8.04 o 
   6   8   5       29.00        9.83      7.60 o 
   7   8   5      176.86      191.27     19.22 o 
   8   8   5       20.86       20.08      7.77 o 
   9   8   5        4.62        1.30      6.61 o 
  10   8   5       13.20        4.36      7.36 o 
  11   8   5        1.14        0.50      7.41 o 
 -12   9   5       20.90       15.23     10.73 o 
 -11   9   5        5.07        4.52      7.56 o 
 -10   9   5        7.68       10.80      5.75 o 
  -9   9   5       89.84       90.60     13.72 o 
  -8   9   5      173.63      165.98     11.57 o 
  -7   9   5        0.20       -2.40      4.06 o 
  -6   9   5       50.45       47.59      6.51 o 
  -5   9   5      124.85      128.72     14.96 o 
  -4   9   5      123.39      129.24      8.40 o 
  -3   9   5       18.25       27.19      4.73 o 
  -2   9   5      338.71      332.27     11.43 o 
  -1   9   5       32.26       19.52      3.98 o 
   0   9   5       26.91       31.21      3.76 o 
   1   9   5       71.54       69.82      7.87 o 
   2   9   5      101.49       98.39      6.77 o 
   3   9   5       23.95       18.74      4.62 o 
   4   9   5        8.57        9.00      5.14 o 
   5   9   5        0.29        0.89      6.26 o 
   6   9   5       68.62       49.16     10.73 o 
   7   9   5       17.33        8.94      8.49 o 
   8   9   5      143.97      148.82     18.32 o 
   9   9   5      265.59      311.40     26.59 o 
  10   9   5       87.46      102.84     14.22 o 
 -11  10   5       43.76       28.88     15.19 o 
 -10  10   5       40.61       27.39      8.90 o 
  -9  10   5        3.08       -1.01      4.91 o 
  -8  10   5       91.10       64.63      8.16 o 
  -7  10   5      196.12      200.83     15.55 o 
  -6  10   5        9.98        4.55      6.41 o 
  -5  10   5        5.54        0.34      3.85 o 
  -4  10   5       26.59       30.84      5.62 o 
  -3  10   5       20.33       12.77      4.89 o 
  -2  10   5        0.47        1.52      3.87 o 
  -1  10   5        6.24        6.90      3.63 o 
   0  10   5      112.84      116.05      7.63 o 
   1  10   5       48.60       54.59      5.68 o 
   2  10   5        0.12        1.09      3.87 o 
   3  10   5        0.97        3.11      4.57 o 
   4  10   5       11.05        7.15      6.70 o 
   5  10   5       85.44       75.08     12.51 o 
   6  10   5      119.73      135.86     16.98 o 
   7  10   5       97.45      103.68     15.64 o 
   8  10   5        3.41        4.47      8.04 o 
   9  10   5      147.59      165.30     16.41 o 
  10  10   5        1.90       -0.28      7.60 o 
 -11  11   5        1.04      -11.40      7.60 o 
 -10  11   5       27.57       28.21     11.17 o 
  -9  11   5       19.69       25.90      8.83 o 
  -8  11   5       39.80       32.88      7.06 o 
  -7  11   5        1.59        2.59      5.04 o 
  -6  11   5       13.25       15.19      5.50 o 
  -5  11   5      160.26      153.41     10.82 o 
  -4  11   5      175.22      170.07     12.96 o 
  -3  11   5       54.35       44.69      7.27 o 
  -2  11   5        3.97        5.69      8.49 o 
  -1  11   5       49.29       47.66      7.10 o 
   0  11   5        0.15        1.67      5.14 o 
   1  11   5       13.84       24.74      5.47 o 
   2  11   5       44.09       35.71      8.10 o 
   3  11   5        9.90       10.73      7.15 o 
   4  11   5        7.29       13.85      8.04 o 
   5  11   5        4.49        1.79      7.15 o 
   6  11   5        1.45        9.38      8.49 o 
   7  11   5       61.00       61.23     13.41 o 
   8  11   5       65.43       84.46     15.64 o 
   9  11   5       64.65       56.31     13.85 o 
 -10  12   5        0.01       -9.99      6.66 o 
  -9  12   5        7.09       -5.59      6.33 o 
  -8  12   5        1.86       -6.15      5.84 o 
  -7  12   5        0.00       -0.76      5.66 o 
  -6  12   5        3.51        3.79      6.05 o 
  -5  12   5        8.71        6.69      4.91 o 
  -4  12   5        6.06        6.24      5.47 o 
  -3  12   5        2.69        1.73      5.03 o 
  -2  12   5       12.77       10.85      5.36 o 
  -1  12   5       46.69       46.88     14.08 o 
   0  12   5       18.89       10.67      6.30 o 
   1  12   5       20.18       13.41      8.49 o 
   2  12   5        1.00       -0.45      7.15 o 
   3  12   5       37.37       37.99     10.28 o 
   4  12   5        1.37        4.92      7.15 o 
   5  12   5        0.51       -3.58      7.60 o 
   6  12   5       31.21       34.86     10.73 o 
   7  12   5        0.33        3.13      8.49 o 
   8  12   5        8.60       14.75     11.17 o 
  -9  13   5       30.57       31.76     10.30 o 
  -8  13   5       32.40       18.42      9.22 o 
  -7  13   5        0.01       -8.53      5.69 o 
  -6  13   5       38.80       36.78      9.46 o 
  -5  13   5       73.61       61.61     15.64 o 
  -4  13   5       40.98       28.15     11.17 o 
  -3  13   5        8.21        8.94      8.94 o 
  -2  13   5       10.87       17.88      9.83 o 
  -1  13   5      119.68      120.66     16.54 o 
   0  13   5      169.75      217.20     21.45 o 
   1  13   5        0.03       -2.23      6.70 o 
   2  13   5       27.94       16.54     10.28 o 
   3  13   5        1.48      -10.06      6.70 o 
   4  13   5       18.50       29.50     10.73 o 
   5  13   5       38.23       35.31     12.07 o 
   6  13   5       11.70       25.47     11.17 o 
   7  13   5       15.21        9.38      9.83 o 
  -7  14   5        7.50        4.04     11.17 o 
  -6  14   5        8.82       15.00     12.96 o 
  -5  14   5        2.67        5.07      7.08 o 
  -4  14   5       12.02        3.13      8.94 o 
  -3  14   5       30.53       27.71     11.17 o 
  -2  14   5        0.24        2.23      8.49 o 
  -1  14   5        0.06       -0.45      8.49 o 
   0  14   5       12.86       13.41      9.83 o 
   1  14   5       11.85        6.26      9.83 o 
   2  14   5        1.09      -12.07      8.04 o 
   3  14   5        6.77       -2.68      7.60 o 
   4  14   5        6.59        9.38     10.28 o 
   5  14   5        6.92        9.83     10.73 o 
  -5  15   5        3.76        6.04     10.50 o 
  -4  15   5        0.58       17.70      8.92 o 
  -3  15   5       20.95       17.88     11.17 o 
  -2  15   5        2.98       -5.81      8.49 o 
  -1  15   5        2.90       -4.02      8.49 o 
   0  15   5        3.72        1.34      9.83 o 
   1  15   5        5.00        0.45      9.38 o 
   2  15   5        5.20        4.02      8.49 o 
   3  15   5        0.20       -3.13      9.38 o 
   4  15   5       15.94       16.09     11.62 o 
 -13   0   6       19.06        9.38     10.73 o 
 -12   0   6       61.05       47.37     13.85 o 
 -11   0   6       92.46      124.24     18.77 o 
 -10   0   6        0.30       10.28      8.94 o 
  -9   0   6        7.89        3.13      7.15 o 
  -8   0   6       28.63       31.28      9.83 o 
  -7   0   6       16.71       12.51      6.70 o 
  -6   0   6        6.07        7.60      6.26 o 
  -5   0   6       25.01       18.23      4.51 o 
  -4   0   6       15.26       18.50      3.87 o 
  -3   0   6       32.01       27.58      4.39 o 
  -2   0   6      369.94      389.48     10.74 o 
  -1   0   6      575.73      579.37     11.13 o 
   0   0   6        4.77       -1.04      5.59 o 
   1   0   6      256.64      266.74      8.39 o 
   2   0   6       75.39       71.74      5.81 o 
   3   0   6      211.37      219.95     21.67 o 
   4   0   6       91.72      110.61      7.15 o 
   5   0   6        3.27        3.62      2.89 o 
   6   0   6       23.54       17.08      5.11 o 
   7   0   6       63.08       71.20     30.61 o 
   8   0   6       26.93       33.18      7.36 o 
   9   0   6       27.01       14.67      6.76 o 
  10   0   6      130.92      128.08     14.30 o 
  11   0   6        8.32        5.40      6.77 o 
 -13   1   6        1.28       -5.59      7.27 o 
 -12   1   6        0.57        2.47      7.25 o 
 -11   1   6        0.48       10.50      6.32 o 
 -10   1   6        1.48        1.34      5.69 o 
  -9   1   6        4.93        3.63      9.83 o 
  -8   1   6        2.35        1.46      4.89 o 
  -7   1   6       33.53       32.35      5.98 o 
  -6   1   6       58.88       57.18      7.10 o 
  -5   1   6       30.97       36.82      6.58 o 
  -4   1   6       22.37       23.01      2.85 o 
  -3   1   6      289.46      280.84      7.79 o 
  -2   1   6      244.18      237.75      5.58 o 
  -1   1   6        4.94        3.49      1.75 o 
   0   1   6       86.64       82.67      3.06 o 
   1   1   6      105.56      108.29      6.14 o 
   2   1   6        8.54        9.20      1.64 o 
   3   1   6       48.98       49.52      3.25 o 
   4   1   6       11.63        9.98      2.04 o 
   5   1   6        0.05        0.25      2.15 o 
   6   1   6        0.23        1.23      3.51 o 
   7   1   6       52.64       54.94      7.59 o 
   8   1   6       33.21       46.64      7.16 o 
   9   1   6        1.81        2.45      4.00 o 
  10   1   6        1.94        3.13      4.39 o 
  11   1   6       33.51       27.00      6.13 o 
 -13   2   6       42.31       35.99     10.24 o 
 -12   2   6       56.61       59.65     10.58 o 
 -11   2   6        7.60       12.11      8.27 o 
 -10   2   6       86.86       88.16     11.14 o 
  -9   2   6        1.55       -4.15      4.57 o 
  -8   2   6       15.10        4.92      5.06 o 
  -7   2   6        8.53       12.31      5.15 o 
  -6   2   6        7.73        4.69      4.42 o 
  -5   2   6       14.13       13.09      3.03 o 
  -4   2   6       10.09       11.77      2.25 o 
  -3   2   6      121.56      114.61      4.53 o 
  -2   2   6      317.92      308.03      8.06 o 
  -1   2   6      213.95      198.23      4.98 o 
   0   2   6       23.17       23.29      1.81 o 
   1   2   6      133.42      132.91     19.89 o 
   2   2   6       23.55       25.44      3.87 o 
   3   2   6        0.00        1.63      2.30 o 
   4   2   6       31.35       38.17      2.93 o 
   5   2   6       69.06       68.64      8.19 o 
   6   2   6        1.61       -1.89      3.31 o 
   7   2   6        3.92        7.35      4.17 o 
   8   2   6        1.87        1.81      4.77 o 
   9   2   6       27.98       30.63      6.83 o 
  10   2   6       37.13       35.69      7.74 o 
  11   2   6       32.79       49.66     11.49 o 
 -12   3   6       37.42       16.98      8.53 o 
 -11   3   6        6.75        4.01      6.30 o 
 -10   3   6       11.67       14.38      6.47 o 
  -9   3   6       18.37       12.74     13.41 o 
  -8   3   6       29.75       25.11      6.61 o 
  -7   3   6       18.84       14.14      5.34 o 
  -6   3   6        3.63        9.38      4.19 o 
  -5   3   6        3.93        1.13      2.81 o 
  -4   3   6      104.97       98.94      8.90 o 
  -3   3   6      164.76      163.72      6.07 o 
  -2   3   6      451.77      429.59      7.56 o 
  -1   3   6      433.52      441.32      7.85 o 
   0   3   6      367.77      349.20      7.58 o 
   1   3   6       80.82       74.44      6.53 o 
   2   3   6        3.39        1.93      1.29 o 
   3   3   6       33.40       35.47      4.49 o 
   4   3   6       28.83       36.32      6.00 o 
   5   3   6      109.93      110.21      6.76 o 
   6   3   6       70.80       75.09      7.27 o 
   7   3   6      117.98      132.13     10.02 o 
   8   3   6       19.57       25.35      6.22 o 
   9   3   6       33.13       25.14      6.58 o 
  10   3   6       24.90       16.21      7.92 o 
 -12   4   6       22.74       19.40      8.83 o 
 -11   4   6        9.85       16.57      7.56 o 
 -10   4   6      114.70      116.68     12.53 o 
  -9   4   6        1.28       -0.67      5.26 o 
  -8   4   6        3.19        6.53      5.21 o 
  -7   4   6       90.48      102.68     10.24 o 
  -6   4   6        0.03       -0.55      4.19 o 
  -5   4   6        6.62        7.86      4.51 o 
  -4   4   6      197.61      190.66      7.85 o 
  -3   4   6       40.56       46.00      4.02 o 
  -2   4   6      402.60      389.14      9.38 o 
  -1   4   6       64.99       67.60      5.45 o 
   0   4   6      150.13      158.24      6.49 o 
   1   4   6      319.65      317.52     16.76 o 
   2   4   6       67.67       69.35      4.49 o 
   3   4   6       69.67       72.70      4.12 o 
   4   4   6       69.52       71.90      4.58 o 
   5   4   6        0.14       -1.54      3.43 o 
   6   4   6        5.21        6.72      5.00 o 
   7   4   6        2.51        4.11      9.83 o 
   8   4   6       28.69       34.44      8.94 o 
   9   4   6        0.17       -2.94      6.48 o 
  10   4   6       32.22       28.91      9.00 o 
 -12   5   6        5.80       -3.68     14.08 o 
 -11   5   6        0.81       -2.95      6.47 o 
 -10   5   6        0.31       -1.90      5.79 o 
  -9   5   6        1.43       -0.45      5.37 o 
  -8   5   6        0.10       -7.54      5.14 o 
  -7   5   6       65.53       66.20     13.63 o 
  -6   5   6        2.34        1.37      4.71 o 
  -5   5   6       41.91       49.18      7.25 o 
  -4   5   6       12.45        8.08      3.71 o 
  -3   5   6       65.10       75.39      6.18 o 
  -2   5   6      145.46      160.89     10.06 o 
  -1   5   6      378.10      360.85     11.57 o 
   0   5   6       91.95       79.58      5.95 o 
   1   5   6        5.06        3.28      2.80 o 
   2   5   6       10.39        5.36      3.58 o 
   3   5   6       18.76       17.88      4.47 o 
   4   5   6        2.92        2.93      3.31 o 
   5   5   6        4.94        3.81      5.59 o 
   6   5   6       22.57       14.30      5.51 o 
   7   5   6        4.82        9.32      5.51 o 
   8   5   6       48.16       53.49      9.26 o 
   9   5   6       68.95       90.64     11.82 o 
  10   5   6      117.11      118.07     14.05 o 
 -12   6   6        3.78        7.83      7.08 o 
 -11   6   6       10.19       10.68      8.71 o 
 -10   6   6       63.45       51.34      9.74 o 
  -9   6   6        0.10        6.50      6.16 o 
  -8   6   6       11.07       13.19      6.43 o 
  -7   6   6      230.36      269.43     15.44 o 
  -6   6   6       72.86       69.81      8.80 o 
  -5   6   6      175.16      178.61     12.34 o 
  -4   6   6        9.07       -1.70      4.47 o 
  -3   6   6       20.40       12.01      6.26 o 
  -2   6   6       53.84       54.08      8.04 o 
  -1   6   6       28.70       20.11      5.81 o 
   0   6   6       47.44       34.41      6.26 o 
   1   6   6       29.00       25.92      5.81 o 
   2   6   6       24.39       21.90      5.36 o 
   3   6   6        1.85        2.23      4.02 o 
   4   6   6       18.57       16.09      5.81 o 
   5   6   6       49.94       53.63      8.49 o 
   6   6   6       15.63       16.14      5.75 o 
   7   6   6        4.56        4.32      5.60 o 
   8   6   6       10.64       13.50      6.69 o 
   9   6   6        0.00       -2.61     10.28 o 
 -11   7   6       61.47       60.40     11.05 o 
 -10   7   6       48.60       38.94     21.23 o 
  -9   7   6        8.37        6.08      7.15 o 
  -8   7   6       14.39       12.65      6.93 o 
  -7   7   6       31.46       28.62      7.56 o 
  -6   7   6       17.23       21.45      6.11 o 
  -5   7   6       51.84       48.64      7.70 o 
  -4   7   6      120.33      111.14     10.09 o 
  -3   7   6       29.92       17.88      6.26 o 
  -2   7   6        0.10       -3.58      3.58 o 
  -1   7   6        7.61       -2.23      4.47 o 
   0   7   6        1.29        2.23      4.92 o 
   1   7   6       12.95        4.47      4.92 o 
   2   7   6       17.06       11.62      5.36 o 
   3   7   6       28.12       33.52      6.70 o 
   4   7   6        6.58        4.92      5.36 o 
   5   7   6       27.17       23.24      7.15 o 
   6   7   6       40.45       31.73      8.04 o 
   7   7   6       18.33       15.73      6.69 o 
   8   7   6       11.89        8.33      7.01 o 
   9   7   6      110.11      103.34     23.46 o 
 -11   8   6        0.20       -2.55      7.38 o 
 -10   8   6       18.73       21.47      8.80 o 
  -9   8   6       59.86       58.25      9.98 o 
  -8   8   6       53.87       48.01      9.42 o 
  -7   8   6       14.89       14.17      6.44 o 
  -6   8   6        0.10        1.30      6.48 o 
  -5   8   6       17.83        8.75      7.37 o 
  -4   8   6       11.94        7.97      5.34 o 
  -3   8   6       23.56       16.98      7.15 o 
  -2   8   6       21.83       21.00      7.15 o 
  -1   8   6       67.65       78.66     10.28 o 
   0   8   6        2.77        6.26      5.36 o 
   1   8   6        1.73        4.47      4.92 o 
   2   8   6        0.00       -1.79      4.92 o 
   3   8   6        6.37        7.15      5.36 o 
   4   8   6        3.07       -1.79      5.81 o 
   5   8   6        0.18        5.81      5.81 o 
   6   8   6        7.55        9.38      6.70 o 
   7   8   6        5.57        6.70      6.70 o 
   8   8   6       12.66       22.79     12.74 o 
 -10   9   6        2.48       -2.45      6.74 o 
  -9   9   6       19.68        3.64      7.10 o 
  -8   9   6        4.94       -2.52      7.37 o 
  -7   9   6       48.24       37.85      8.48 o 
  -6   9   6       30.68       43.73      8.33 o 
  -5   9   6      115.41      107.26     11.06 o 
  -4   9   6       30.06       35.72     10.73 o 
  -3   9   6       12.72        8.94      7.15 o 
  -2   9   6       18.50       20.11      7.60 o 
  -1   9   6       82.05       64.80     10.28 o 
   0   9   6       16.92       11.62      6.26 o 
   1   9   6       28.30       27.26      7.60 o 
   2   9   6       31.04       32.18      8.49 o 
   3   9   6       13.78       16.98      7.15 o 
   4   9   6       42.74       40.67      9.38 o 
   5   9   6       28.54       34.86      9.38 o 
   6   9   6       55.72       51.84     11.17 o 
   7   9   6       78.99       86.70     14.30 o 
   8   9   6       16.09       23.09     10.73 o 
  -9  10   6        6.72        1.50      6.87 o 
  -8  10   6        1.84       -2.49      6.61 o 
  -7  10   6        6.57        6.98      9.83 o 
  -6  10   6       19.84       18.97      7.30 o 
  -5  10   6      115.66      121.00     12.13 o 
  -4  10   6        1.90       -2.71      6.48 o 
  -3  10   6       58.48       39.77      9.83 o 
  -2  10   6       59.86       58.10     11.17 o 
  -1  10   6       51.54       47.37     10.28 o 
   0  10   6       56.24       55.86     10.73 o 
   1  10   6        9.78       15.64      7.60 o 
   2  10   6        0.04       -1.34      5.81 o 
   3  10   6        0.01        1.34      6.26 o 
   4  10   6        0.70        6.26      7.60 o 
   5  10   6       11.53       10.28      8.49 o 
   6  10   6        0.45       -3.13      7.15 o 
   7  10   6        1.04        4.47      8.49 o 
  -8  11   6        7.21        9.23      7.82 o 
  -7  11   6       37.04       29.54      9.15 o 
  -6  11   6       13.82       13.63      7.58 o 
  -5  11   6       14.01        6.21      6.55 o 
  -4  11   6        0.12       -7.89      5.26 o 
  -3  11   6        1.70       -6.70      5.81 o 
  -2  11   6       16.35       13.85      8.04 o 
  -1  11   6      164.11      165.35     17.43 o 
   0  11   6        0.62        0.89      7.15 o 
   1  11   6       66.45       42.46     10.28 o 
   2  11   6       89.93       55.86     11.17 o 
   3  11   6       46.18       37.09     10.73 o 
   4  11   6        6.28       10.28      8.49 o 
   5  11   6       37.49       31.28     10.28 o 
   6  11   6       11.17        5.36      8.94 o 
  -7  12   6       10.93        6.37      7.27 o 
  -6  12   6        0.45       -1.27      6.74 o 
  -5  12   6        1.75        0.38      6.53 o 
  -4  12   6        0.45        0.47      6.86 o 
  -3  12   6       16.55        4.02      8.49 o 
  -2  12   6       92.73       82.68     14.30 o 
  -1  12   6       37.00       52.29     11.62 o 
   0  12   6       20.63        4.02      8.04 o 
   1  12   6       30.66       22.79      9.38 o 
   2  12   6        0.04       10.73      8.04 o 
   3  12   6        6.56        1.79      8.04 o 
   4  12   6        1.21        9.38      8.94 o 
   5  12   6        3.89        0.45      8.49 o 
  -5  13   6        6.02        0.41      8.94 o 
  -4  13   6       11.37       -4.31     13.85 o 
  -3  13   6        5.90       19.22      9.38 o 
  -2  13   6        1.89       -2.68      7.15 o 
  -1  13   6        8.62       16.54      9.83 o 
   0  13   6        2.48       10.28      8.94 o 
   1  13   6       82.82      108.60     16.98 o 
   2  13   6       30.71       16.98      9.38 o 
   3  13   6        0.68        0.45      8.04 o 
 -10   1   7       86.02      113.27     12.63 o 
  -9   1   7       95.48       98.99     11.06 o 
  -8   1   7        0.35       -1.10      5.21 o 
  -7   1   7       24.00        8.23      5.34 o 
  -6   1   7        5.08        3.01      4.26 o 
  -5   1   7       10.49        8.49      6.48 o 
  -4   1   7        0.00       -2.92      3.01 o 
  -3   1   7       27.19       22.14      3.55 o 
  -2   1   7       51.46       54.71      4.25 o 
  -1   1   7       37.79       41.22      3.30 o 
   0   1   7       53.61       57.26      6.52 o 
   1   1   7        5.88        7.82      5.37 o 
   2   1   7       14.68        2.23      5.47 o 
   3   1   7       84.77       71.53     10.58 o 
   4   1   7      106.68      102.19     12.14 o 
   5   1   7       85.65      109.66     13.26 o 
   6   1   7        8.45        7.32      7.10 o 
   7   1   7        1.90        2.51      4.78 o 
   8   1   7       30.45       40.34      7.28 o 
 -10   2   7       18.86       14.02      7.56 o 
  -9   2   7        2.72        6.54      6.26 o 
  -8   2   7        2.60        6.94      5.98 o 
  -7   2   7        9.59        8.25      5.34 o 
  -6   2   7        5.64        3.58      4.74 o 
  -5   2   7       70.83       62.19      7.70 o 
  -4   2   7       21.61       26.85      5.21 o 
  -3   2   7        0.04       -0.50      2.61 o 
  -2   2   7        4.87        3.69      2.55 o 
  -1   2   7        0.00        0.95      1.68 o 
   0   2   7       34.74       30.66      2.35 o 
   1   2   7      147.04      169.82     13.41 o 
   2   2   7        0.52       -1.16      6.93 o 
   3   2   7       12.46       16.31      6.64 o 
   4   2   7        0.02        0.72      3.52 o 
   5   2   7       25.78       22.91      4.44 o 
   6   2   7        3.29        1.90      3.91 o 
   7   2   7       27.79       29.64      5.75 o 
   8   2   7       11.18        4.45      4.96 o 
 -10   3   7       24.59       20.08      8.14 o 
  -9   3   7       53.21       58.03      9.60 o 
  -8   3   7        3.00        3.92      5.52 o 
  -7   3   7       13.42       17.05      6.11 o 
  -6   3   7        8.17        8.49      6.26 o 
  -5   3   7        9.86       13.69      5.03 o 
  -4   3   7        0.00        1.80      4.25 o 
  -3   3   7       99.34      102.83      7.94 o 
  -2   3   7       57.70       62.92      5.40 o 
  -1   3   7        1.95        1.33      2.03 o 
   0   3   7       15.31       12.74      1.83 o 
   1   3   7        0.17       -7.37      4.92 o 
   2   3   7       14.84       15.53      6.47 o 
   3   3   7       23.25       19.91      3.85 o 
   4   3   7       39.63       50.56      5.19 o 
   5   3   7       17.33       15.71      6.12 o 
   6   3   7       21.69       17.42      5.18 o 
   7   3   7       11.41       12.97      5.58 o 
   8   3   7       20.83       13.76      5.78 o 
 -10   4   7        0.17       -6.09      6.30 o 
  -9   4   7       14.11       11.84      7.27 o 
  -8   4   7        0.09        7.01      5.84 o 
  -7   4   7       27.34       21.20      6.44 o 
  -6   4   7        0.00       -0.77      4.57 o 
  -5   4   7        4.20        8.23      7.15 o 
  -4   4   7        3.08        6.26      6.48 o 
  -3   4   7        3.36        6.21      4.05 o 
  -2   4   7        1.75       -2.26      3.04 o 
  -1   4   7       16.98       16.09      4.02 o 
   0   4   7       79.64       68.70      4.60 o 
   1   4   7       61.76       57.20      4.02 o 
   3   4   7       13.49       10.67      2.99 o 
   4   4   7        0.01       -3.40      6.26 o 
   5   4   7       56.79       67.29     16.54 o 
   6   4   7       61.75       55.53      7.76 o 
   7   4   7        9.42        9.95      5.95 o 
  -9   5   7       39.17       45.22      9.42 o 
  -8   5   7       37.69       52.73     17.21 o 
  -7   5   7        3.09        2.77      5.47 o 
  -6   5   7       29.86       28.37      8.71 o 
  -5   5   7       26.42       34.34      8.94 o 
  -4   5   7        1.73       -2.44      3.96 o 
  -3   5   7       13.93       10.65      4.51 o 
  -2   5   7        2.75        2.72      4.02 o 
  -1   5   7        0.60        5.81      3.58 o 
   0   5   7        4.18        5.36      3.58 o 
   1   5   7       15.94       18.32      4.02 o 
   2   5   7        2.16        1.79      3.13 o 
   3   5   7      164.25      142.56      8.49 o 
   4   5   7       46.14       51.08      6.19 o 
   5   5   7        2.20        2.76      4.13 o 
   6   5   7        0.85       -1.33      7.15 o 
   7   5   7       31.27       32.56      7.91 o 
  -9   6   7       46.52       48.52     18.99 o 
  -8   6   7        0.11       -8.10      5.79 o 
  -7   6   7        1.88       -1.24      5.58 o 
  -6   6   7        0.03       -0.67      5.06 o 
  -5   6   7        1.91       -0.56      5.36 o 
  -4   6   7       11.06       16.62      5.21 o 
  -3   6   7        0.23       -3.26      3.91 o 
  -2   6   7       20.98       14.75      5.81 o 
  -1   6   7        5.00        5.36      4.47 o 
   0   6   7        0.67        0.00      3.58 o 
   1   6   7       15.81       16.09      4.92 o 
   2   6   7       62.95       57.20      7.15 o 
   3   6   7        0.88        0.00      4.02 o 
   4   6   7        3.36        6.26      4.47 o 
   5   6   7        0.28        4.32      4.83 o 
   6   6   7       74.53       81.86      9.51 o 
  -8   7   7        3.42       -7.22      7.37 o 
  -7   7   7       30.88       32.13      7.73 o 
  -6   7   7       11.00        5.29      6.11 o 
  -5   7   7       48.62       53.59      8.05 o 
  -4   7   7       21.40       18.48      5.79 o 
  -3   7   7        6.35        1.07      4.46 o 
  -2   7   7        3.82        8.94      5.81 o 
  -1   7   7        4.94        7.60      4.92 o 
   0   7   7        4.18        4.92      4.47 o 
   1   7   7       15.55       17.88      5.81 o 
   2   7   7        5.59        8.04      4.92 o 
   3   7   7        1.77       -3.13      4.47 o 
   4   7   7        5.25        2.23      5.36 o 
   5   7   7        2.22        8.94      6.26 o 
   6   7   7        0.02        5.25      5.51 o 
  -7   8   7       29.23       21.81     11.62 o 
  -6   8   7       32.60       39.46      8.38 o 
  -5   8   7       34.91       43.15     10.28 o 
  -4   8   7        3.50        7.75      5.69 o 
  -3   8   7       23.77       22.53      6.11 o 
  -2   8   7       19.95       27.26      7.60 o 
  -1   8   7        1.48       -4.92      4.92 o 
   0   8   7        3.51       -0.89      4.92 o 
   1   8   7        2.31       -0.89      4.92 o 
   2   8   7        3.70       11.62      6.26 o 
   3   8   7       15.89       16.54      6.70 o 
   4   8   7        9.11        6.26      6.26 o 
   5   8   7        6.91       20.11      7.60 o 
  -6   9   7        2.00       -3.84      5.95 o 
  -5   9   7        7.90        7.92      6.44 o 
  -4   9   7       38.96       25.41      7.30 o 
  -3   9   7        8.77        0.60      5.28 o 
  -2   9   7       16.68       17.43      7.60 o 
  -1   9   7       12.25       16.98      7.60 o 
   0   9   7        0.93        4.92      5.81 o 
   1   9   7        5.94        4.02      5.81 o 
   2   9   7       17.27       10.73      6.70 o 
   3   9   7       24.89       25.47      8.04 o 
   4   9   7       17.82       19.22      8.49 o 
  -5  10   7       12.49       11.43      7.37 o 
  -4  10   7        8.57        2.61      6.11 o 
  -3  10   7       24.57       20.33      7.41 o 
  -2  10   7       36.88       30.84      9.83 o 
  -1  10   7       54.02       42.46      9.83 o 
   0  10   7       38.38       41.56     10.28 o 
   1  10   7       13.05       13.85      7.15 o 
   2  10   7        5.22        8.04      6.70 o 
  -1  11   7        5.87       -1.79      7.60 o 
  -6   0   8        3.59        4.02      7.60 o 
  -5   0   8        1.10        5.81      7.15 o 
  -4   0   8       22.55       25.03      7.60 o 
  -3   0   8        0.06        2.23      5.36 o 
  -2   0   8       14.29       16.98      5.36 o 
  -1   0   8        0.28       -3.13      3.58 o 
   0   0   8        3.72       -2.42      3.80 o 
   1   0   8       39.62       52.42      5.30 o 
   2   0   8        0.11       -6.26      8.04 o 
   3   0   8       36.93       32.18     12.07 o 
  -6   1   8        2.71       -2.90      4.74 o 
  -5   1   8        1.58        3.84      4.51 o 
  -4   1   8        0.01       -0.72      4.47 o 
  -3   1   8       30.58       18.85      4.71 o 
  -2   1   8       46.57       48.59      5.36 o 
  -1   1   8       14.32        9.04      2.90 o 
   0   1   8        0.25        3.85      3.55 o 
   1   1   8        7.89        6.49      4.69 o 
   2   1   8       43.73       34.52     10.06 o 
   3   1   8        6.49       -4.06      6.11 o 
  -6   2   8        0.75        9.60      5.52 o 
  -5   2   8        1.83        2.83      4.83 o 
  -4   2   8        3.93        2.98      4.19 o 
  -3   2   8       65.21       66.47      6.76 o 
  -2   2   8       65.49       67.13      5.54 o 
  -1   2   8        2.42        8.11      2.87 o 
   0   2   8        0.71       -2.30      4.19 o 
   1   2   8       11.63        9.83      8.94 o 
   2   2   8        0.62        1.11      5.84 o 
   3   2   8        8.08        1.43      6.79 o 
  -6   3   8        0.01        0.46      5.03 o 
  -5   3   8        8.49        2.22      7.37 o 
  -4   3   8       29.86       33.97     13.18 o 
  -3   3   8      142.42      163.93     10.20 o 
  -2   3   8      134.65      136.31      7.85 o 
  -1   3   8       46.33       41.78      4.26 o 
   0   3   8        1.72       -2.02      5.14 o 
   1   3   8        1.70       -4.02      8.49 o 
   2   3   8       12.15       -2.23      8.49 o 
   3   3   8        8.03        0.73      6.55 o 
  -5   4   8        0.04       -1.18      6.26 o 
  -4   4   8        0.05        2.79      4.38 o 
  -3   4   8       57.29       59.22      7.03 o 
  -2   4   8      126.68      136.55     10.06 o 
  -1   4   8       15.10       11.32      4.92 o 
   1   4   8       23.72       29.50     12.51 o 
   2   4   8        3.00       18.32     12.07 o 
  -4   5   8       29.17       24.09      6.23 o 
  -3   5   8       29.93       24.53      6.26 o 
  -2   5   8       94.94      100.90      9.83 o 
  -1   5   8       97.43       94.17      6.96 o 
  -2   6   8       49.41       39.09      6.36 o 
  -1   6   8       23.84       13.85      5.36 o 
                                                 
